# Supplementary material for: Proteomic profiling of human intraschisis cavity fluid
Source: Clin Proteomics. 2017 Apr 24;14:13. doi: 10.1186/s12014-017-9148-y (PMC5404285; doi:10.1186/s12014-017-9148-y)
Supplement: Supplementary file 1 — Additional file 1: Table S1. Complete list of proteins detected in the intraschisis fluid. [file 12014_2017_9148_MOESM1_ESM.xlsx]

## Sheet: Sheet1
Complete list of proteins detected in the intraschisis fluid
Accession	Protein Accession	Gene Symbol	Entrez Gene ID	GeneID	NSAF	Description	Coverage	# Protein Groups	# Unique Peptides	# Peptides	# PSMs	# AAs	MW [kDa]	Calculated pI	Molecular Function	Primary Localization	Molecular Class	Biological Process	Domains	Plasma Proteome Database	Reported in Vitreous
10190746	NP_065956.1	RDH14	57665	57665	23.5144	Retinol dehydrogenase 14 [Homo sapiens]	2.38095	1	1	1	1	336	36.841	8.79	Molecular function unknown	Extracellular	Secreted polypeptide	Biological_process unknown	SP;IGC2	Yes	NO
104487006	NP_002841.3	PTPRS	5802	5802	8.94634	Receptor-type tyrosine-protein phosphatase S isoform 1 precursor [Homo sapiens]	0.667351	1	1	1	2	1948	216.905	6.46	Protease inhibitor activity	Extracellular	Protease inhibitor	Protein metabolism	A2M;SP	Yes	YES
10518338	NP_066269.1	CRYGC	1420	1420	6.10526	Gamma-crystallin C [Homo sapiens]	46.5517	1	4	6	12	174	20.865	7.25	Protease inhibitor activity	Extracellular	Protease inhibitor	Protein metabolism	SERPIN;SP	Yes	YES
105990532	NP_000375.2	APOB	338	338	3.55201	Apolipoprotein B-100 precursor [Homo sapiens]	1.29301	1	4	4	5	4563	515.209	7.05	Isomerase activity	Cytoplasm	Enzyme: Isomerase	Regulation of nucleobase, nucleoside, nucleotide and nucleic acid metabolism	-	Yes	YES
105990535	NP_000121.2	F5	2153	2153	2.9051	Coagulation factor V precursor [Homo sapiens]	1.39388	1	1	1	1	2224	251.546	6.05	Structural constituent of cytoskeleton	Cytoplasm	Structural protein	Cell growth and/or maintenance	ACTIN	Yes	YES
10834982	NP_000590.1	IGFBP5	3488	3488	2.17662	Insulin-like growth factor-binding protein 5 precursor [Homo sapiens]	17.6471	1	4	4	6	272	30.55	8.21	Structural molecule activity	Extracellular	Structural protein	Cell growth and/or maintenance	Albumin;SP	Yes	YES
150378454	NP_001092871.1	SGCE	8910	8910	1.98511	Epsilon-sarcoglycan isoform 1 [Homo sapiens]	5.62771	1	2	2	2	462	52.491	6.55	Hydrolase activity	Lysosome	Enzyme: Hydrolase	Metabolism;Energy pathways	SP	Yes	NO
10863927	NP_066953.1	PPIA	5478	5478	1.97135	Peptidyl-prolyl cis-trans isomerase A isoform 1 [Homo sapiens]	30.303	1	4	4	7	165	18.001	7.81	Peptide hormone	Extracellular	Peptide hormone	Cell communication;Signal transduction	SERPIN;SP	Yes	YES
10863949	NP_066969.1	ANGPTL7	10218	10218	1.80861	Angiopoietin-related protein 7 precursor [Homo sapiens]	4.91329	1	1	1	1	346	39.993	7.85	Transaminase activity	Peroxisome	Enzyme: Aminotransferase	Metabolism;Energy pathways	-	Yes	YES
109148552	NP_476429.2	KRT3	3850	3850	1.42659	Keratin, type II cytoskeletal 3 [Homo sapiens]	7.00637	1	1	5	42	628	64.378	6.48	Defense/immunity protein activity	Extracellular	Secreted polypeptide	Cell communication;Signal transduction	CYSTATIN;SP	Yes	YES
15011880	NP_057626.2	STK26	51765	51765	1.42171	Serine/threonine-protein kinase 26 isoform 1 [Homo sapiens]	5.76923	1	1	1	1	416	46.5	5.29	Transporter activity	Extracellular	Transport/cargo protein	Transport	Albumin;SP	Yes	NO
253970444	NP_001156750.1	TENM1	10178	10178	1.37545	Teneurin-1 isoform 1 [Homo sapiens]	0.622255	1	1	1	3	2732	305.752	6.47	Lyase activity	Cytoplasm	Enzyme: Lyase;Enzyme: Aldolase	Metabolism;Energy pathways	-	Yes	NO
110347423	NP_006099.2	SPON1	10418	10418	1.3577	Spondin-1 precursor [Homo sapiens]	30.855	1	14	14	81	807	90.914	6.11	Defense/immunity protein activity	Extracellular	Secreted polypeptide	Immune response	SP;KUNITZ	Yes	YES
110349772	NP_000079.2	COL1A1	1277	1277	1.34245	Collagen alpha-1(I) chain preproprotein [Homo sapiens]	1.22951	1	1	1	2	1464	138.827	5.8	Ribonuclease activity	Extracellular	Ribonuclease	Regulation of nucleobase, nucleoside, nucleotide and nucleic acid metabolism	RNase;SP	Yes	YES
110349786	NP_055935.4	ALMS1	7840	7840	1.19633	Alstrom syndrome protein 1 [Homo sapiens]	0.599664	1	1	1	1	4169	460.909	6.27	Receptor signaling complex scaffold activity	Plasma membrane	Adapter molecule	Cell communication;Signal transduction	ANK;ZU5;DEATH;CC;TM;SP	Yes	NO
206597445	NP_569711.2	COL18A1	80781	80781	1.10198	Collagen alpha-1(XVIII) chain isoform 3 preproprotein [Homo sapiens]	7.65277	1	9	9	46	1751	177.826	6.01	Calcium ion binding	Plasma membrane	Calcium binding protein	Cell communication;Signal transduction	ANX	Yes	YES
111118976	NP_001835.3	COL2A1	1280	1280	1.06416	Collagen alpha-1(II) chain isoform 1 precursor [Homo sapiens]	3.69872	1	4	4	11	1487	141.699	6.92	Calcium ion binding	Cytoplasm	Calcium binding protein	Cell communication;Signal transduction	ANX;SP	Yes	YES
111125011	NP_009122.2	WIF1	11197	11197	1.05473	Wnt inhibitory factor 1 precursor [Homo sapiens]	36.4116	1	9	9	131	379	41.5	7.58	Transcription regulator activity	Endoplasmic reticulum;Perinuclear region	Transcription regulatory protein;Unclassified	Cell communication;Signal transduction;Synapse organization and biogenesis	SP;TM	Yes	YES
112382257	NP_795352.2	INADL	10207	10207	1.05017	InaD-like protein [Homo sapiens]	0.333148	1	1	1	2	1801	196.265	4.94	Transporter activity	Extracellular	Transport/cargo protein	Transport	SP;CC	Yes	YES
11321561	NP_000604.1	HPX	3263	3263	0.872147	Hemopexin precursor [Homo sapiens]	61.2554	1	17	18	1012	462	51.643	7.02	Transporter activity	Extracellular	Transport/cargo protein	Transport	SP	Yes	YES
11321593	NP_002169.1	IGFBP6	3489	3489	0.791642	Insulin-like growth factor-binding protein 6 precursor [Homo sapiens]	11.6667	1	2	2	48	240	25.306	7.81	Transporter activity	Extracellular	Transport/cargo protein	Transport	SP;CC;ERM	Yes	YES
113680890	NP_597715.2	ZFP90	146198	146198	0.722475	Zinc finger protein 90 homolog isoform 1 [Homo sapiens]	3.14465	1	1	1	1	636	72.985	8.06	Transporter activity	Extracellular	Transport/cargo protein	Transport	SP;CC	Yes	NO
110224476	NP_001035930.1	PSAP	5660	5660	0.720866	Prosaposin isoform b preproprotein [Homo sapiens]	3.03605	1	2	2	3	527	58.445	5.14	Transporter activity	Extracellular	Transport/cargo protein	Transport	SP	Yes	YES
11386161	NP_001843.1	COL9A2	1298	1298	0.672309	Collagen alpha-2(IX) chain precursor [Homo sapiens]	3.91872	1	2	2	22	689	65.091	9.17	Transporter activity	Extracellular	Transport/cargo protein	Transport	SP	Yes	YES
297374809	NP_001172019.1	GRIN1	2902	2902	0.647319	Glutamate receptor ionotropic, NMDA 1 isoform GluN1-3b precursor [Homo sapiens]	1.48462	1	1	1	2	943	105.947	8.85	Transporter activity	Extracellular	Transport/cargo protein	Transport	SP	Yes	NO
11527402	NP_068839.1	ITM2B	9445	9445	0.638793	Integral membrane protein 2B [Homo sapiens]	3.7594	1	1	1	1	266	30.318	5.14	Transporter activity	Extracellular	Transport/cargo protein	Transport	SP;CC	Yes	YES
115298657	NP_002954.2	S100A7	6278	6278	0.637887	Protein S100-A7 [Homo sapiens]	11.8812	1	1	1	1	101	11.464	6.77	Transporter activity	Extracellular	Transport/cargo protein	Transport	SUSHI;SP	Yes	YES
115298674	NP_002499.2	NID1	4811	4811	0.560949	Nidogen-1 precursor [Homo sapiens]	0.801925	1	1	1	1	1247	136.291	5.29	Receptor activity	Cell surface;Plasma membrane	Cell surface receptor	Cell communication;Signal transduction	KUNITZ;TM;SP;CC	Yes	YES
115298678	NP_000055.2	C3	718	718	0.554098	Complement C3 precursor [Homo sapiens]	69.2724	1	94	94	3225	1663	187.03	6.4	GTPase activity	Golgi apparatus	GTPase	Signal transduction;Endosome transport	ARF	No	YES
115647981	NP_001070254.1	QSER1	79832	79832	0.445055	Glutamine and serine-rich protein 1 [Homo sapiens]	0.92219	1	1	1	1	1735	189.856	7.08	Molecular function unknown	Cytoplasm	Unclassified	Cell growth and/or maintenance	-	Yes	NO
116008152	NP_001846.3	COL15A1	1306	1306	0.433697	Collagen alpha-1(XV) chain precursor [Homo sapiens]	1.8732	1	2	2	2	1388	141.632	5	Hydrolase activity	Lysosome	Enzyme: Hydrolase	Metabolism;Energy pathways	SP	Yes	YES
116174738	NP_064714.2	PAPPA2	60676	60676	0.431288	Pappalysin-2 isoform 1 precursor [Homo sapiens]	17.8671	1	19	19	116	1791	198.411	5.47	Ligase activity;Catalytic activity	Cytosol	Enzyme: Ligase	Metabolism;Energy pathways	-	Yes	YES
116235478	NP_443143.2	ESCO1	114799	114799	0.423711	N-acetyltransferase ESCO1 [Homo sapiens]	2.38095	1	1	1	1	840	94.923	9.16	Protease inhibitor activity	Extracellular	Protease inhibitor	Protein metabolism	SERPIN;SP	Yes	NO
116686122	NP_036442.3	KIF4A	24137	24137	0.341798	Chromosome-associated kinesin KIF4A [Homo sapiens]	1.05519	1	1	1	6	1232	139.794	6.27	Transporter activity	Mitochondrion	Transport/cargo protein	Metabolism;Energy pathways	SP	Yes	NO
116805332	NP_005089.2	MSC	9242	9242	0.305595	Musculin [Homo sapiens]	7.76699	1	1	1	1	206	22.054	9.09	Transporter activity	-	Transport/cargo protein	Transport	TM	Yes	NO
116812622	NP_659399.2	PEBP4	157310	157310	0.296612	Phosphatidylethanolamine-binding protein 4 precursor [Homo sapiens]	42.2907	1	6	6	35	227	25.717	6.54	Cell adhesion molecule activity	Extracellular	Adhesion molecule	Immune response	SP;IGC	Yes	YES
117414148	NP_689943.4	TBC1D32	221322	221322	0.292223	Protein broad-minded [Homo sapiens]	0.636436	1	1	1	2	1257	144.663	6.74	MHC class I receptor activity;MHC class II receptor activity	Extracellular	MHC complex protein	Immune response	SP;IGC	Yes	NO
4503689	NP_000499.1	FGA	2243	2243	0.286627	Fibrinogen alpha chain isoform alpha-E preproprotein [Homo sapiens]	1.50115	1	1	1	4	866	94.914	6.01	Molecular function unknown	Nucleus	Unclassified	Immune response	-	Yes	YES
7657570	NP_055200.1	SIGLEC7	27036	27036	0.279055	Sialic acid-binding Ig-like lectin 7 isoform 1 precursor [Homo sapiens]	4.92505	1	1	1	36	467	51.11	7.3	Complement activity	Extracellular	Complement protein	Immune response	SUSHI;VWA;TRYPSIN;SP	Yes	NO
118402586	NP_006699.2	GLO1	2739	2739	0.258129	Lactoylglutathione lyase [Homo sapiens]	5.43478	1	1	1	2	184	20.764	5.31	Methyltransferase activity	Cytoplasm	Enzyme: Methyltransferase	Metabolism;Energy pathways	-	Yes	YES
118442839	NP_002104.2	CFHR1	3078	3078	0.248476	Complement factor H-related protein 1 precursor [Homo sapiens]	22.4242	1	1	5	24	330	37.626	7.39	Oxidoreductase activity	Cytoplasm	Enzyme: Oxidoreductase	Metabolism;Energy pathways	-	Yes	YES
118582275	NP_003093.2	SOD3	6649	6649	0.248272	Extracellular superoxide dismutase [Cu-Zn] precursor [Homo sapiens]	33.75	1	6	6	38	240	25.835	6.61	Metallopeptidase activity	Extracellular;Nucleus	Metallo protease	Protein metabolism	CUB;EGFCA;SP;ZnMc	Yes	YES
118600977	NP_056507.2	CPAMD8	27151	27151	0.241118	C3 and PZP-like alpha-2-macroglobulin domain-containing protein 8 [Homo sapiens]	13.4058	1	16	16	61	1932	211.152	6.6	DNA-directed RNA polymerase activity	Nucleus	RNA polymerase	Regulation of nucleobase, nucleoside, nucleotide and nucleic acid metabolism	-	Yes	YES
118722347	NP_037529.3	PRICKLE4	29964	29964	0.23911	Prickle-like protein 4 [Homo sapiens]	2.86458	1	1	1	1	384	41.74	5.22	Hydrolase activity	Extracellular	Enzyme: Hydrolase	Metabolism;Energy pathways	SP	Yes	NO
119360348	NP_000138.2	FUCA1	2517	2517	0.23403	Tissue alpha-L-fucosidase precursor [Homo sapiens]	6.00858	1	2	2	3	466	53.655	6.84	Protease inhibitor activity	Extracellular matrix	Protease inhibitor	Protein metabolism	SERPIN;SP	Yes	YES
119392081	NP_000195.2	CFI	3426	3426	0.229823	Complement factor I preproprotein [Homo sapiens]	41.3379	1	18	18	164	583	65.677	7.5	Complement activity	Extracellular	Complement protein	Immune response	C1Q;COLL;SP	Yes	YES
119393891	NP_000143.2	GAA	2548	2548	0.222046	Lysosomal alpha-glucosidase preproprotein [Homo sapiens]	5.98739	1	4	4	7	952	105.257	6	Complement activity	Extracellular	Complement protein	Immune response	COLL;C1Q;SP	Yes	YES
119395736	NP_000199.2	INSR	3643	3643	0.210146	Insulin receptor isoform Long preproprotein [Homo sapiens]	0.434153	1	1	1	7	1382	156.232	6.2	Complement activity	Extracellular	Complement protein	Immune response	COLL;C1Q;SP	Yes	NO
119395750	NP_006112.3	KRT1	3848	3848	0.209312	Keratin, type II cytoskeletal 1 [Homo sapiens]	51.3975	1	28	32	1107	644	65.999	8.12	Complement activity	Extracellular	Complement protein	Immune response	CUB;EGFCA;SUSHI;TRYPSIN	Yes	YES
119395754	NP_000415.2	KRT5	3852	3852	0.206072	Keratin, type II cytoskeletal 5 [Homo sapiens]	26.4407	1	8	15	165	590	62.34	7.74	Complement activity	Extracellular	Complement protein	Immune response	CUB;EGFCA;SUSHI;TRYPSIN;SP	Yes	YES
121674801	NP_689935.2	HEPACAM	220296	220296	0.20306	Hepatocyte cell adhesion molecule precursor [Homo sapiens]	4.56731	1	1	1	1	416	45.998	9.11	Complement activity	Extracellular	Complement protein	Immune response	SP;SUSHI;VWA;TRYPSIN	Yes	NO
122937185	NP_001073861.1	KIAA1147	57189	57189	0.194313	Protein LCHN [Homo sapiens]	7.47253	1	1	1	3	455	51.413	5.31	Complement activity	Extracellular	Complement protein	Immune response	ANATO;A2M;C345C;SP	Yes	NO
12408656	NP_005177.2	CAPN1	823	823	0.189388	Calpain-1 catalytic subunit [Homo sapiens]	1.68067	1	1	1	1	714	81.838	5.67	Complement activity	Extracellular	Complement protein	Immune response	ANATO;A2M;C345C;SP	Yes	NO
629266065	NP_001278789.1	HSPG2	3339	3339	0.185598	Basement membrane-specific heparan sulfate proteoglycan core protein isoform a precursor [Homo sapiens]	3.27869	1	11	11	35	4392	468.604	6.51	Complement activity	Extracellular	Complement protein	Immune response	-	Yes	YES
126012573	NP_004516.2	LRP2	4036	4036	0.177368	Low-density lipoprotein receptor-related protein 2 precursor [Homo sapiens]	1.18153	1	5	5	18	4655	521.616	5.08	Complement activity	Extracellular	Complement protein	Immune response	ANATO;A2M;C345C;SP	Yes	YES
126723390	NP_597732.1	ANKRD24	170961	170961	0.175629	Ankyrin repeat domain-containing protein 24 [Homo sapiens]	0.61082	1	1	1	6	1146	124.111	5.01	Complement activity	Extracellular	Complement protein	Immune response	TSP1;LDLA;SUSHI;KAZAL;SP	Yes	NO
12707562	NP_073728.1	PER2	8864	8864	0.170853	Period circadian protein homolog 2 [Homo sapiens]	1.11554	1	1	1	5	1255	136.493	6.47	Complement activity	Extracellular	Complement protein	Immune response	TSP1;LDLA;SUSHI;SP	Yes	YES
13129000	NP_076947.1	METRN	79006	79006	0.163462	Meteorin precursor [Homo sapiens]	13.3106	1	3	3	6	293	31.187	8.09	Complement activity	Extracellular	Complement protein	Immune response	TSP1;LDLA;SP	Yes	YES
13129098	NP_077000.1	ASB8	140461	140461	0.162531	Ankyrin repeat and SOCS box protein 8 [Homo sapiens]	2.43056	1	1	1	1	288	31.622	5.83	Complement activity	Extracellular	Complement protein	Immune response	TSP1;LDLA;SP	Yes	NO
131412225	NP_705694.2	KRT13	3860	3860	0.160044	Keratin, type I cytoskeletal 13 isoform a [Homo sapiens]	16.1572	1	2	8	175	458	49.527	4.96	Complement activity	Extracellular	Complement protein	Immune response	SP	Yes	YES
13325064	NP_001399.1	CELSR2	1952	1952	0.158383	Cadherin EGF LAG seven-pass G-type receptor 2 precursor [Homo sapiens]	0.71844	1	2	2	3	2923	317.253	5.31	Complement activity	Extracellular	Complement protein	Immune response	TSP1;LDLA;SP	Yes	NO
13377002	NP_008822.2	CRYGD	1421	1421	0.154554	Gamma-crystallin D [Homo sapiens]	54.5977	1	5	5	13	174	20.725	7.4	Catalytic activity	Cytoplasm	Enzyme: Carbonic anhydrase	Metabolism;Energy pathways	-	Yes	YES
13399298	NP_064455.1	IGLL1	3543	3543	0.15148	Immunoglobulin lambda-like polypeptide 1 isoform a precursor [Homo sapiens]	7.04225	1	1	1	4	213	22.949	10.07	Catalytic activity	Cytoplasm	Enzyme: Carbonic anhydrase	Metabolism;Energy pathways	-	Yes	YES
134254459	NP_000329.2	SLC12A1	6557	6557	0.147944	Solute carrier family 12 member 1 isoform A [Homo sapiens]	0.727934	1	1	1	6	1099	121.372	7.39	Catalytic activity	Plasma membrane	Enzyme: Carbonic anhydrase	Metabolism;Energy pathways	SP;TM	Yes	NO
13435364	NP_077740.1	DSC2	1824	1824	0.147312	Desmocollin-2 isoform Dsc2a preproprotein [Homo sapiens]	1.55383	1	1	1	4	901	99.899	5.34	Voltage-gated ion channel activity	Endoplasmic reticulum	Voltage gated channel	Transport	CC;TM	Yes	YES
13540594	NP_110432.1	LMAN2L	81562	81562	0.146552	VIP36-like protein isoform 2 precursor [Homo sapiens]	6.89655	1	1	1	2	348	39.685	8.38	Receptor binding	Endoplasmic reticulum	Membrane bound ligand	Cell communication;Signal transduction	TM	Yes	NO
62739183	NP_852100.3	C1QTNF3	114899	114899	0.136601	Complement C1q tumor necrosis factor-related protein 3 isoform b precursor [Homo sapiens]	4.07524	1	1	1	5	319	35.161	7.17	Cysteine-type peptidase activity	Cytoplasm	Cysteine protease	Protein metabolism	CYSPC;CALPAIN_III;EF	Yes	YES
13624329	NP_112165.1	OR2W1	26692	26692	0.125369	Olfactory receptor 2W1 [Homo sapiens]	8.125	1	1	1	1	320	36.077	9.06	Structural constituent of cytoskeleton	Cytoskeleton	Cytoskeletal protein	Cell growth and/or maintenance	-	Yes	NO
13775182	NP_112565.1	TEX12	56158	56158	0.120745	Testis-expressed sequence 12 protein [Homo sapiens]	13.0081	1	1	1	1	123	14.098	5.35	Transporter activity	Extracellular	Transport/cargo protein	Transport	SP;SERPIN	Yes	NO
13775198	NP_112576.1	SH3BGRL3	83442	83442	0.119704	SH3 domain-binding glutamic acid-rich-like protein 3 [Homo sapiens]	16.129	1	1	1	1	93	10.431	4.93	Oxidoreductase activity	Cytoplasm	Enzyme: Oxidoreductase	Metabolism;Energy pathways	-	Yes	YES
13929462	NP_001488.2	B4GALT1	2683	2683	0.113014	Beta-1,4-galactosyltransferase 1 [Homo sapiens]	19.0955	1	4	4	13	398	43.892	8.65	Receptor activity	Cell surface	Cell surface receptor	Immune response	LRR;SP	Yes	YES
13994300	NP_114131.1	TMEM120A	83862	83862	0.11106	Transmembrane protein 120A [Homo sapiens]	1.74927	1	1	1	3	343	40.584	8.98	Receptor activity	Plasma membrane	Cell surface receptor	Cell communication;Signal transduction	LINK;TM;SP	Yes	NO
13994345	NP_114156.1	FGFBP2	83888	83888	0.11001	Fibroblast growth factor-binding protein 2 precursor [Homo sapiens]	11.6592	1	2	2	4	223	24.565	8.87	Receptor activity	Plasma membrane	Cell surface receptor	Immune response	GPI;SP	Yes	YES
14043026	NP_003752.2	VAMP8	8673	8673	0.109091	Vesicle-associated membrane protein 8 [Homo sapiens]	22	1	2	2	4	100	11.431	7.34	Cell adhesion molecule activity	Plasma membrane	Adhesion molecule	Cell communication;Signal transduction	Cadherin;TM;SP	Yes	NO
14249738	NP_115909.1	GNPTG	84572	84572	0.100206	N-acetylglucosamine-1-phosphotransferase subunit gamma precursor [Homo sapiens]	14.4262	1	3	3	5	305	33.952	6.95	Cell adhesion molecule activity	Plasma membrane	Adhesion molecule	Cell communication;Signal transduction	SP;Cadherin;TM	Yes	YES
144226251	NP_001267.2	CHI3L1	1116	1116	0.0979471	Chitinase-3-like protein 1 precursor [Homo sapiens]	62.4021	1	18	18	306	383	42.598	8.46	Cell adhesion molecule activity	Plasma membrane	Adhesion molecule	Cell growth and/or maintenance	SP;Cadherin;GPI	Yes	YES
144953895	NP_031387.3	NID2	22795	22795	0.0951177	Nidogen-2 precursor [Homo sapiens]	3.2	1	3	3	5	1375	151.158	5.29	Cell adhesion molecule activity	Plasma membrane	Cell junction protein	Cell growth and/or maintenance	SP	Yes	YES
145275210	NP_079341.2	RPF1	80135	80135	0.0939511	Ribosome production factor 1 [Homo sapiens]	7.44986	1	1	1	6	349	40.086	10.01	Transcription regulator activity	Nucleus	Transcription regulatory protein	Regulation of nucleobase, nucleoside, nucleotide and nucleic acid metabolism	BRLZ;CC	No	NO
145275213	NP_000496.2	F12	2161	2161	0.0929802	Coagulation factor XII precursor [Homo sapiens]	19.6748	1	8	8	79	615	67.748	7.74	Cytoskeletal protein binding	Cytoplasm	Cytoskeletal associated protein	Biological_process unknown;Cytoskeleton organization and biogenesis	ADF	Yes	YES
429836859	NP_001258867.1	MEGF8	1954	1954	0.0928326	Multiple epidermal growth factor-like domains protein 8 isoform 1 precursor [Homo sapiens]	0.632689	1	1	1	2	2845	302.901	6.87	Defense/immunity protein activity	Extracellular	Secreted polypeptide	Cell communication;Signal transduction	SP	Yes	YES
14589889	NP_001783.2	CDH2	1000	1000	0.0919596	Cadherin-2 isoform 1 preproprotein [Homo sapiens]	13.245	1	10	10	57	906	99.747	4.81	Hormone activity	Extracellular	Secreted polypeptide	Cell communication;Signal transduction	SP	Yes	YES
148225659	NP_055851.1	ENDOD1	23052	23052	0.0901397	Endonuclease domain-containing 1 protein precursor [Homo sapiens]	4.2	1	2	2	4	500	54.981	5.71	Extracellular matrix structural constituent	Extracellular	Extracellular matrix protein	Cell growth and/or maintenance	SP	Yes	NO
148298677	NP_001091742.1	HMGCS1	3157	3157	0.0878146	Hydroxymethylglutaryl-CoA synthase, cytoplasmic [Homo sapiens]	3.26923	1	1	1	1	520	57.257	5.41	Molecular function unknown	Extracellular	Unclassified	Bone remodeling	SP	Yes	NO
148491074	NP_005201.2	CRYGB	1419	1419	0.0869495	Gamma-crystallin B [Homo sapiens]	16	1	1	3	4	175	20.894	7.28	Receptor signaling complex scaffold activity	Lysosome	Adapter molecule	Cell communication;Signal transduction	WD40	Yes	YES
148539840	NP_004397.2	DMBT1	1755	1755	0.0859462	Deleted in malignant brain tumors 1 protein isoform a precursor [Homo sapiens]	5.4902	1	1	1	7	1785	193.847	5.43	Catalytic activity	Cytoplasm	Enzyme: Phosphotransferase	Metabolism;Energy pathways	-	Yes	YES
148539846	NP_001932.2	DSC3	1825	1825	0.0854021	Desmocollin-3 isoform Dsc3a preproprotein [Homo sapiens]	0.892857	1	1	1	1	896	99.906	6.1	Complement activity	Cytoplasm	Complement protein	Immune response	NLS	Yes	NO
666335615	NP_001287972.1	CADM1	23705	23705	0.0832505	Cell adhesion molecule 1 isoform A precursor [Homo sapiens]	2.76008	1	1	1	4	471	51.501	4.87	Serine-type peptidase activity	Lysosome	Serine protease	Protein metabolism	SP	Yes	YES
666335562	NP_001287938.1	VSTM2A	222008	222008	0.0826733	V-set and transmembrane domain-containing protein 2A isoform 2 precursor [Homo sapiens]	12.5	1	1	1	1	240	26.448	9.07	Chaperone activity	Golgi apparatus	Chaperone	Protein metabolism	TM	Yes	YES
149274655	NP_115560.1	SYDE2	84144	84144	0.0818467	Rho GTPase-activating protein SYDE2 [Homo sapiens]	0.502513	1	1	1	1	1194	133.146	8.57	Cell adhesion molecule activity	Plasma membrane	Adhesion molecule	Cell growth and/or maintenance	IGC2;FN3;SP;Ig_LIKE	Yes	NO
149363636	NP_036533.2	PLXNB2	23654	23654	0.0806835	Plexin-B2 precursor [Homo sapiens]	3.42764	1	3	3	5	1838	204.997	6.24	Extracellular matrix structural constituent	Extracellular	Extracellular matrix protein	Cell growth and/or maintenance	VWC;COLL;COLFI;RGD;SP	Yes	YES
149363679	NP_001092275.1	ANKRD20A4	728747	728747	0.0800869	Ankyrin repeat domain-containing protein 20A4 [Homo sapiens]	1.94411	1	1	1	1	823	94.09	7.94	Extracellular matrix structural constituent	Extracellular	Extracellular matrix protein	Cell growth and/or maintenance	COLFI;SP;COLL	Yes	NO
150010558	NP_055796.1	MYH15	22989	22989	0.0800464	Myosin-15 precursor [Homo sapiens]	0.513875	1	1	1	7	1946	224.479	5.85	Extracellular matrix structural constituent	Extracellular	Extracellular matrix protein	Cell growth and/or maintenance	VWC;COLL;COLFI;SP	Yes	YES
15011918	NP_005756.2	ATP6AP2	10159	10159	0.0765825	Renin receptor precursor [Homo sapiens]	18.5714	1	4	4	9	350	38.983	6.1	Extracellular matrix structural constituent	Extracellular	Extracellular matrix protein	Cell growth and/or maintenance	TSPN;COLL;COLFI;SP	Yes	YES
15187164	NP_150593.1	LACRT	90070	90070	0.0716276	Extracellular glycoprotein lacritin precursor [Homo sapiens]	8.69565	1	1	1	2	138	14.237	5.5	Extracellular matrix structural constituent	Extracellular	Extracellular matrix protein	Cell growth and/or maintenance	VWA;COLL;SP	Yes	YES
153070260	NP_002347.5	MARCKS	4082	4082	0.0712698	Myristoylated alanine-rich C-kinase substrate [Homo sapiens]	5.42169	1	1	1	4	332	31.536	4.45	Extracellular matrix structural constituent	Extracellular	Extracellular matrix protein	Cell growth and/or maintenance	VWA;FN3;COLL;KUNITZ;SP	Yes	YES
153266841	NP_000033.2	APOH	350	350	0.0696328	Beta-2-glycoprotein 1 precursor [Homo sapiens]	55.0725	1	11	11	71	345	38.273	7.97	Extracellular matrix structural constituent	Extracellular	Extracellular matrix protein	Cell growth and/or maintenance	TSPN;COLL;SP	Yes	YES
153946395	NP_002151.2	TNC	3371	3371	0.0680901	Tenascin precursor [Homo sapiens]	18.4462	1	26	26	163	2201	240.7	4.89	Extracellular matrix structural constituent	Extracellular	Extracellular matrix protein	Cell growth and/or maintenance	COLL;SP	Yes	YES
154146262	NP_003881.2	FCGBP	8857	8857	0.0642086	IgGFc-binding protein precursor [Homo sapiens]	8.73265	1	20	20	72	5405	571.639	5.34	Extracellular matrix structural constituent	Extracellular	Extracellular matrix protein	Cell growth and/or maintenance	COLL;COLFI;SP;TSPN	Yes	YES
15431310	NP_000517.2	KRT14	3861	3861	0.0635365	Keratin, type I cytoskeletal 14 [Homo sapiens]	37.0763	1	7	16	190	472	51.589	5.16	Extracellular matrix structural constituent	Extracellular	Extracellular matrix protein	Cell growth and/or maintenance	SP;TSPN;COLL	Yes	YES
154448886	NP_009175.2	PRR4	11272	11272	0.0624768	Proline-rich protein 4 isoform 2 precursor [Homo sapiens]	11.194	1	1	1	3	134	15.088	7.06	Structural molecule activity	Plasma membrane	Anchor protein	Cell adhesion	TM;COLL	Yes	NO
194595509	NP_001123910.1	SPTAN1	6709	6709	0.0605209	Spectrin alpha chain, non-erythrocytic 1 isoform 1 [Homo sapiens]	0.888171	1	1	1	1	2477	284.919	5.35	Extracellular matrix structural constituent	Extracellular	Extracellular matrix protein	Cell growth and/or maintenance	EGFL;EGFCA;SP;CC;TSP3	Yes	YES
155029550	NP_849150.3	SPATA31E1	286234	286234	0.0581078	Spermatogenesis-associated protein 31E1 [Homo sapiens]	1.5917	1	1	1	1	1445	157.037	9.1	Oxidoreductase activity	Extracellular	Enzyme: Oxidoreductase	Metabolism;Energy pathways	SP	Yes	NO
155969697	NP_775109.2	KRT6C	286887	286887	0.0575337	Keratin, type II cytoskeletal 6C [Homo sapiens]	28.3688	1	6	16	188	564	59.988	8	Carboxypeptidase activity	Plasma membrane	Carboxypeptidase	Protein metabolism	SP;Zn_pept	Yes	YES
156105693	NP_001032412.2	HELZ2	85441	85441	0.0566711	Helicase with zinc finger domain 2 isoform 1 [Homo sapiens]	0.302001	1	1	1	1	2649	294.465	7.49	Enzyme regulator activity	Extracellular	Regulatory/other subunit	Protein metabolism	LRR;SP	Yes	NO
156119625	NP_002206.2	ITIH1	3697	3697	0.0534911	Inter-alpha-trypsin inhibitor heavy chain H1 isoform a precursor [Homo sapiens]	30.7355	1	18	18	163	911	101.326	6.79	Ligase activity	Mitochondrion	Enzyme: Ligase	Metabolism;Energy pathways	-	Yes	YES
156231067	NP_001095896.1	TBC1D8	11138	11138	0.0529535	TBC1 domain family member 8 [Homo sapiens]	2.36842	1	1	1	2	1140	130.752	5.52	Transporter activity	Cytoplasm	Transport/cargo protein	Transport	-	Yes	NO
156523970	NP_001613.2	AHSG	197	197	0.052054	Alpha-2-HS-glycoprotein preproprotein [Homo sapiens]	48.7738	1	9	9	296	367	39.316	5.72	Receptor signaling complex scaffold activity	Cytoplasm	Adapter molecule	Cell communication;Signal transduction	SH2;SH3	Yes	YES
156546888	NP_057382.2	FBXO40	51725	51725	0.0514775	F-box only protein 40 [Homo sapiens]	3.24401	1	1	1	4	709	79.73	7.11	Heat shock protein activity	Nucleus	Heat shock protein	Protein metabolism	-	Yes	NO
156616294	NP_443122.3	PGLYRP2	114770	114770	0.0508926	N-acetylmuramoyl-L-alanine amidase precursor [Homo sapiens]	16.4931	1	5	5	41	576	62.178	7.55	Structural molecule activity	-	Structural protein	Cell growth and/or maintenance	XTAL	Yes	YES
157168362	NP_000261.2	PNP	4860	4860	0.0506623	Purine nucleoside phosphorylase [Homo sapiens]	16.955	1	3	3	5	289	32.097	6.95	Structural molecule activity	-	Structural protein	Cell growth and/or maintenance	XTAL	No	YES
157653329	NP_002584.2	PCOLCE	5118	5118	0.0486358	Procollagen C-endopeptidase enhancer 1 precursor [Homo sapiens]	3.56347	1	1	1	3	449	47.942	7.43	Structural molecule activity	Nucleus	Structural protein	Cell growth and/or maintenance	XTAL	No	YES
157674356	NP_001094790.1	SERPINE3	647174	647174	0.0481726	Serpin E3 precursor [Homo sapiens]	3.77358	1	1	1	2	424	46.933	7.18	Structural molecule activity	Nucleus	Structural protein	Cell growth and/or maintenance	XTAL	No	YES
767172190	NP_001292353.1	FMN2	56776	56776	0.0478989	Formin-2 isoform 1 [Homo sapiens]	1.3905	1	1	1	1	1726	180.409	5.39	Structural molecule activity	Nucleus	Structural protein	Cell growth and/or maintenance	XTAL	No	NO
385137130	NP_001245218.1	SELENBP1	8991	8991	0.0471639	Selenium-binding protein 1 isoform 3 [Homo sapiens]	8.17121	1	4	4	9	514	56.83	6.48	Hormone binding	Cytoplasm	Enzyme: Deaminase	Osmoregulation;Hormone metabolism	-	Yes	YES
16418467	NP_443204.1	LRG1	116844	116844	0.0459981	Leucine-rich alpha-2-glycoprotein precursor [Homo sapiens]	43.804	1	10	10	168	347	38.154	6.95	Transmembrane receptor protein tyrosine kinase activity	Plasma membrane	Receptor tyrosine kinase	Cell communication;Signal transduction	TM;Ig_LIKE;IGC2;Tyr_Kinase;SP	Yes	YES
166197660	NP_000597.2	C8G	733	733	0.0453369	Complement component C8 gamma chain precursor [Homo sapiens]	77.7228	1	10	10	63	202	22.264	8.31	Protein binding	Plasma membrane	Integral membrane protein	Cell communication;Signal transduction	SP;TM;LAMG	No	YES
166235903	NP_001107573.1	C1QC	714	714	0.0433423	Complement C1q subcomponent subunit C precursor [Homo sapiens]	21.2245	1	4	4	15	245	25.757	8.41	Protease inhibitor activity	Extracellular	Protease inhibitor	Protein metabolism	CYSTATIN;SP	Yes	YES
167466169	NP_002039.2	GAS1	2619	2619	0.0423049	Growth arrest-specific protein 1 precursor [Homo sapiens]	3.18841	1	1	1	1	345	35.67	5.55	Protease inhibitor activity	Extracellular	Protease inhibitor	Protein metabolism	SP;CYSTATIN	Yes	NO
665505971	NP_001287783.1	DCD	117159	117159	0.0421099	Dermcidin isoform 2 preproprotein [Homo sapiens]	11.5702	1	2	2	16	121	12.406	7.97	Catalytic activity	Lysosome	Enzyme: Glycosidase	Metabolism;Energy pathways	SP	Yes	YES
16753215	NP_444252.1	PFN2	5217	5217	0.0418027	Profilin-2 isoform a [Homo sapiens]	10	1	1	1	2	140	15.036	6.99	Receptor signaling complex scaffold activity	Nucleus	Adapter molecule;Transcription regulatory protein	Cell communication;Signal transduction	2HD	Yes	YES
167857778	NP_002397.2	MGAT1	4245	4245	0.0416512	Alpha-1,3-mannosyl-glycoprotein 2-beta-N-acetylglucosaminyltransferase [Homo sapiens]	1.79775	1	1	1	1	445	50.846	9.16	Extracellular matrix structural constituent	Extracellular	Extracellular matrix protein	Cell growth and/or maintenance	SP;IB;VWC;CT;TSP1	Yes	YES
167857790	NP_000598.2	ORM1	5004	5004	0.0410895	Alpha-1-acid glycoprotein 1 precursor [Homo sapiens]	52.2388	1	8	12	662	201	23.525	5.11	Cysteine-type peptidase activity	Lysosome	Cysteine protease	Protein metabolism;Apoptosis	PPTC1;SP	Yes	YES
16950633	NP_446464.1	ASS1	445	445	0.0404562	Argininosuccinate synthase [Homo sapiens]	4.36893	1	2	2	17	412	46.501	8.02	Aspartic-type signal peptidase activity	Lysosome	Aspartic protease	Protein metabolism	SP	Yes	YES
169636420	NP_001207.2	CA9	768	768	0.0403745	Carbonic anhydrase 9 precursor [Homo sapiens]	1.30719	1	1	1	1	459	49.667	4.72	Cysteine-type peptidase activity	Lysosome	Cysteine protease	Protein metabolism	PPTC1;SP	Yes	NO
17136078	NP_003369.2	VGF	7425	7425	0.0402484	Neurosecretory protein VGF precursor [Homo sapiens]	9.7561	1	2	2	3	615	67.218	4.78							YES
17136148	NP_001174.2	ATP6AP1	537	537	0.0400629	V-type proton ATPase subunit S1 precursor [Homo sapiens]	14.8936	1	5	5	14	470	51.993	6.14	Cysteine-type peptidase activity	Lysosome	Cysteine protease	Protein metabolism	SP;PPTC1	Yes	YES
178557739	NP_001002029.3	C4B	721	721	0.0399708	Complement C4-B preproprotein [Homo sapiens]	66.055	1	6	91	4739	1744	192.631	7.27	Cell adhesion molecule activity	Plasma membrane	Adhesion molecule	Cell communication;Signal transduction	TM;SP	Yes	YES
815890950	NP_001295093.1	GFM1	85476	85476	0.0399276	Elongation factor G, mitochondrial isoform 1 [Homo sapiens]	4.67532	1	1	1	1	770	85.815	7.18	Acyltransferase activity	Mitochondrion	Enzyme: Acyltransferase	Metabolism;Energy pathways	SP	Yes	NO
18641360	NP_569057.1	COLEC12	81035	81035	0.0399157	Collectin-12 [Homo sapiens]	5.66038	1	4	4	6	742	81.475	5.69	Serine-type peptidase activity	Extracellular	Serine protease	Immune response	TRYPSIN;SP	Yes	YES
18765733	NP_003072.2	SNAP25	6616	6616	0.0367596	Synaptosomal-associated protein 25 isoform SNAP25A [Homo sapiens]	6.79612	1	1	1	1	206	23.321	4.86	Molecular function unknown	Extracellular	Unclassified	Biological_process unknown	LCCL;VWA;SP	Yes	NO
187828910	NP_001120695.1	CD59	966	966	0.0367225	CD59 glycoprotein preproprotein [Homo sapiens]	18.75	1	2	2	8	128	14.168	6.48	Molecular function unknown	Extracellular	Unclassified	Immune response	SP;SR;CUB;ZP	Yes	YES
189011546	NP_004306.3	ASAH1	427	427	0.0364768	Acid ceramidase isoform b [Homo sapiens]	16.7883	1	5	5	8	411	46.474	7.85	Deoxyribonuclease activity	Lysosome	Deoxyribonuclease	Regulation of nucleobase, nucleoside, nucleotide and nucleic acid metabolism	SP	No	YES
4504165	NP_000168.1	GSN	2934	2934	0.0354899	Gelsolin isoform a precursor [Homo sapiens]	50.2558	1	29	29	979	782	85.644	6.28	Cell adhesion molecule activity	Plasma membrane	Adhesion molecule	Cell growth and/or maintenance	SP;Cadherin;TM	Yes	YES
189083798	NP_000251.3	MYO7A	4647	4647	0.0352602	Unconventional myosin-VIIa isoform 1 [Homo sapiens]	1.03837	1	1	1	2	2215	254.229	8.57	Cell adhesion molecule activity	Plasma membrane	Adhesion molecule	Cell growth and/or maintenance	SP;Cadherin;TM	Yes	NO
189181666	NP_000511.2	HEXA	3073	3073	0.0349886	Beta-hexosaminidase subunit alpha preproprotein [Homo sapiens]	4.15879	1	2	2	3	529	60.664	5.16	Cell adhesion molecule activity	Plasma membrane	Adhesion molecule	Cell growth and/or maintenance	SP;Cadherin;TM	Yes	YES
189242612	NP_001108603.2	C6	729	729	0.0348932	Complement component C6 precursor [Homo sapiens]	17.0236	1	12	12	65	934	104.718	6.76	Extracellular matrix structural constituent	Extracellular	Extracellular matrix protein	Cell growth and/or maintenance	SP	Yes	YES
189571650	NP_079047.2	NAA40	79829	79829	0.034409	N-alpha-acetyltransferase 40 isoform 1 [Homo sapiens]	6.32911	1	1	1	1	237	27.176	7.39	Translation regulator activity	Cytoplasm	Translation regulatory protein	Protein metabolism	GTP_EFTU;GTP_EFTU_D2;GTP_EFTU_D3	Yes	NO
190358520	NP_064501.2	FSTL5	56884	56884	0.0341256	Follistatin-related protein 5 isoform a precursor [Homo sapiens]	2.24321	1	1	1	2	847	95.69	5.95	Receptor binding	Plasma membrane	Ligand	Cell communication;Signal transduction	SP	No	YES
192447438	NP_000304.2	PROS1	5627	5627	0.0337749	Vitamin K-dependent protein S preproprotein [Homo sapiens]	5.76923	1	3	3	11	676	75.074	5.67	G-protein coupled receptor activity	Plasma membrane	G protein coupled receptor	Cell communication;Signal transduction	SP;Cadherin;EGFL;EGFCA;LAMG;HRM;GPS;TM	Yes	YES
193211480	NP_056175.3	SKIV2L2	23517	23517	0.0331376	Superkiller viralicidic activity 2-like 2 [Homo sapiens]	0.767754	1	1	1	1	1042	117.729	6.52	Cell adhesion molecule activity	Plasma membrane	Adhesion molecule	Cell communication;Signal transduction	CUB;EGF;KELCH;PSI;EGFL;EGFCA;EGFLAM;TM	Yes	NO
194018472	NP_000615.3	SERPINA5	5104	5104	0.0329305	Plasma serine protease inhibitor preproprotein [Homo sapiens]	32.0197	1	11	11	110	406	45.646	9.26	Catalytic activity	Peroxisome	Enzyme: Hydratase	Metabolism;Energy pathways	-	Yes	YES
194018478	NP_653173.1	TBC1D2B	23102	23102	0.0325605	TBC1 domain family member 2B isoform a [Homo sapiens]	1.45379	1	1	1	1	963	109.812	6.16	Translation regulator activity	Cytoplasm	Translation regulatory protein	Protein metabolism	DEXDc;HELIC	Yes	NO
195546915	NP_001037834.2	FAM69C	125704	125704	0.0321273	Protein FAM69C [Homo sapiens]	10.0239	1	3	3	4	419	46.39	6.83	Translation regulator activity	Cytoplasm	Translation regulatory protein	Protein metabolism	MIF4G;MA3	Yes	YES
195972866	NP_000412.3	KRT10	3858	3858	0.0319326	Keratin, type I cytoskeletal 10 [Homo sapiens]	56.1644	1	26	32	1280	584	58.766	5.21	Translation factor activity, nucleic acid binding	Cytoplasm	Translation Factor	Protein metabolism	KOW	Yes	YES
195976807	NP_002890.2	RBP1	5947	5947	0.0317108	Retinol-binding protein 1 isoform a [Homo sapiens]	6.09137	1	1	1	1	197	22.296	6.13	Extracellular matrix structural constituent	Extracellular	Extracellular matrix protein	Cell growth and/or maintenance	SP;TM	Yes	YES
334688844	NP_001229305.1	GFAP	2670	2670	0.03158	Glial fibrillary acidic protein isoform 3 [Homo sapiens]	19.1781	1	7	8	82	438	50.258	5.67	Catalytic activity	Cytoplasm	Enzyme: Hydratase	Metabolism;Energy pathways	-	Yes	YES
197245440	NP_056052.2	KIAA1107	23285	23285	0.0313003	Uncharacterized protein KIAA1107 [Homo sapiens]	1.10783	1	1	1	2	1354	149.353	6.23	Catalytic activity	Cytoplasm	Enzyme: Hydratase	Metabolism;Energy pathways	-	Yes	NO
197927452	NP_056327.4	DNAH1	25981	25981	0.0306257	Dynein heavy chain 1, axonemal [Homo sapiens]	0.304807	1	1	1	1	4265	487.185	5.83	Hydrolase activity	Cytoplasm	Enzyme: Esterase	Metabolism;Energy pathways	-	Yes	NO
198442834	NP_001128320.1	CCDC152	100129792	100129792	0.0292715	Coiled-coil domain-containing protein 152 [Homo sapiens]	2.75591	1	1	1	1	254	29.96	9.06	Peptidase activity	Extracellular	Coagulation factor	Protein metabolism	GLA;KRINGLE;TRYPSIN;SP	Yes	NO
19920317	NP_006816.2	CKAP4	10970	10970	0.0281348	Cytoskeleton-associated protein 4 [Homo sapiens]	4.65116	1	1	1	3	602	65.983	5.92	Metal ion binding	Extracellular	Coagulation factor	Protein metabolism	F58C;SP	Yes	NO
19923106	NP_000437.3	PON1	5444	5444	0.0278225	Serum paraoxonase/arylesterase 1 precursor [Homo sapiens]	30.4225	1	6	6	23	355	39.706	5.22	Peptidase activity	Extracellular	Coagulation factor	Protein metabolism	FN2;EGF;FN1;KRINGLE;TRYPSIN;SP	Yes	YES
19923362	NP_006279.2	THY1	7070	7070	0.0267262	Thy-1 membrane glycoprotein preproprotein [Homo sapiens]	14.9068	1	2	2	3	161	17.923	8.73	Transporter activity	Cytoplasm	Transport/cargo protein	Transport	-	Yes	YES
19923717	NP_612144.1	DTX3L	151636	151636	0.0257018	E3 ubiquitin-protein ligase DTX3L [Homo sapiens]	1.62162	1	1	1	1	740	83.501	8.06	Transporter activity	Cytoplasm	Transport/cargo protein	Transport	-	Yes	YES
19923907	NP_612390.1	OXNAD1	92106	92106	0.0253644	Oxidoreductase NAD-binding domain-containing protein 1 precursor [Homo sapiens]	2.24359	1	1	1	9	312	34.832	8.37	Hydrolase activity	Cytoplasm	Enzyme: Hydrolase	Metabolism;Energy pathways	-	Yes	NO
20070228	NP_006175.2	NUCB1	4924	4924	0.0251498	Nucleobindin-1 precursor [Homo sapiens]	18.6551	1	6	6	11	461	53.846	5.25	Extracellular matrix structural constituent	Extracellular	Extracellular matrix protein	Cell growth and/or maintenance	ANATO;EGF;EGFCA;SP	Yes	YES
20149498	NP_000137.2	FTL	2512	2512	0.0248923	Ferritin light chain [Homo sapiens]	9.14286	1	2	2	4	175	20.007	5.78	Extracellular matrix structural constituent	Extracellular	Extracellular matrix protein	Cell growth and/or maintenance	ANATO;EGF;EGFCA;SP	Yes	YES
20149540	NP_002308.2	LOX	4015	4015	0.0246858	Protein-lysine 6-oxidase isoform 1 preproprotein [Homo sapiens]	1.67866	1	1	1	1	417	46.915	8.09	Catalytic activity	Cytoplasm	Enzyme: Synthase	Metabolism;Energy pathways	-	Yes	NO
205277383	NP_066278.3	MST1	4485	4485	0.0230194	Hepatocyte growth factor-like protein precursor [Homo sapiens]	1.37931	1	1	1	1	725	81.945	7.8	Extracellular matrix structural constituent	Extracellular	Extracellular matrix protein	Cell growth and/or maintenance	EGF;EGFCA;EGFL;SP	Yes	YES
205277441	NP_000345.2	SERPINA7	6906	6906	0.0227285	Thyroxine-binding globulin precursor [Homo sapiens]	30.3614	1	8	8	39	415	46.295	6.3	Extracellular matrix structural constituent	Extracellular	Extracellular matrix protein	Cell growth and/or maintenance	EGFCA;EGFL;SP	Yes	YES
9665259	NP_059453.1	MFAP2	4237	4237	0.0220686	Microfibrillar-associated protein 2 isoform a precursor [Homo sapiens]	5.46448	1	1	1	1	183	20.812	4.97	Oxidoreductase activity	Mitochondrion	Enzyme: Oxidoreductase	Metabolism;Energy pathways	SP	Yes	YES
4502167	NP_000475.1	APP	351	351	0.0215545	Amyloid beta A4 protein isoform a precursor [Homo sapiens]	2.07792	1	1	1	1	770	86.888	4.82	Protein binding	Extracellular	Coagulation factor	Protein metabolism	FBG;SP;CC	Yes	YES
51317358	NP_443112.2	PIK3IP1	113791	113791	0.0215545	Phosphoinositide-3-kinase-interacting protein 1 isoform 1 precursor [Homo sapiens]	15.5894	1	3	3	6	263	28.23	5.01	Protein binding	Extracellular	Coagulation factor	Protein metabolism	FBG;SP;CC	Yes	YES
209977046	NP_115511.3	FSCB	84075	84075	0.0209498	Fibrous sheath CABYR-binding protein [Homo sapiens]	1.57576	1	1	1	16	825	87.903	4.22	Protein binding	Extracellular	Coagulation factor	Protein metabolism	FBG;SP;CC	Yes	NO
21070984	NP_000910.2	PAM	5066	5066	0.0205816	Peptidyl-glycine alpha-amidating monooxygenase isoform a preproprotein [Homo sapiens]	2.3614	1	2	2	2	974	108.334	6.42	Isomerase activity	Cytoplasm	Enzyme: Isomerase	Cell communication;Signal transduction	-	Yes	YES
21071030	NP_570602.2	A1BG	1	1	0.0205692	Alpha-1B-glycoprotein precursor [Homo sapiens]	57.1717	1	17	17	548	495	54.22	5.86	Cytoskeletal protein binding	Cytoplasm	Cytoskeletal associated protein	Cell growth and/or maintenance	CH;IGFLMN	Yes	YES
14211536	NP_055895.1	NRXN2	9379	9379	0.0205524	Neurexin-2-beta isoform alpha-1 precursor [Homo sapiens]	1.86916	1	3	3	5	1712	184.865	5.92	Transmembrane receptor protein tyrosine kinase activity	Plasma membrane	Receptor tyrosine kinase	Cell communication;Signal transduction	Ig_LIKE;IGC2;Tyr_Kinase;TM;SP	Yes	YES
211904156	NP_001130002.1	SERPINE2	5270	5270	0.020422	Glia-derived nexin isoform c precursor [Homo sapiens]	5.37897	1	2	2	3	409	45.238	9.22	Extracellular matrix structural constituent	Extracellular;Nucleus	Extracellular matrix protein	Cell growth and/or maintenance	FN1;FN2;FN3;RGD;SP	Yes	YES
21735616	NP_663318.1	APOL1	8542	8542	0.0203519	Apolipoprotein L1 isoform b precursor [Homo sapiens]	8.9372	1	2	2	4	414	45.89	6.29	Protein binding	Plasma membrane	Integral membrane protein	Cell communication;Signal transduction	C345C;SP	Yes	YES
163937854	NP_065776.1	ATXN7L1	222255	222255	0.0197583	Ataxin-7-like protein 1 isoform 1 [Homo sapiens]	3.01974	1	1	1	2	861	91.457	9.79	Storage protein	Cytoplasm	Storage protein	Transport	-	Yes	YES
21237768	NP_620777.1	MAPKAPK5	8550	8550	0.0197189	MAP kinase-activated protein kinase 5 isoform 2 [Homo sapiens]	1.47992	1	1	1	4	473	54.186	7.78	Storage protein	Cytoplasm	Storage protein	Transport	-	Yes	NO
21264363	NP_006601.2	MASP2	10747	10747	0.0194543	Mannan-binding lectin serine protease 2 isoform 1 preproprotein [Homo sapiens]	2.18659	1	1	1	2	686	75.654	5.63	Hydrolase activity	Lysosome	Enzyme: Hydrolase	Metabolism;Energy pathways	SP	Yes	YES
21264592	NP_056045.2	ARAP2	116984	116984	0.0190704	Arf-GAP with Rho-GAP domain, ANK repeat and PH domain-containing protein 2 [Homo sapiens]	1.17371	1	1	1	1	1704	193.331	7.39	Hydrolase activity	Lysosome	Enzyme: Hydrolase	Metabolism;Energy pathways	SP	Yes	YES
5032159	NP_005638.1	TBL1X	6907	6907	0.018596	F-box-like/WD repeat-containing protein TBL1X isoform a [Homo sapiens]	2.25303	1	1	1	1	577	62.456	6.55	Glucosidase activity	Lysosome	Enzyme: Glucosidase	Metabolism;Energy pathways	Trefoil;SP	Yes	NO
21359865	NP_004248.2	TGFBRAP1	9392	9392	0.0185524	Transforming growth factor-beta receptor-associated protein 1 [Homo sapiens]	1.04651	1	1	1	9	860	97.096	6.55	Catalytic activity	Cytoplasm	Enzyme: Dehydrogenase	Metabolism;Energy pathways	-	Yes	NO
169790915	NP_001116105.1	CPS1	1373	1373	0.0182736	Carbamoyl-phosphate synthase [ammonia], mitochondrial isoform a precursor [Homo sapiens]	6.1089	1	7	7	18	1506	165.545	6.79	Molecular function unknown	Plasma membrane	Cell cycle control protein	Cell communication;Signal transduction	TM	Yes	NO
21362112	NP_071903.2	LMBR1	64327	64327	0.0182736	Limb region 1 protein homolog [Homo sapiens]	2.85714	1	1	1	1	490	55.062	5.94	Transporter activity	Extracellular	Transport/cargo protein	Transport	Albumin;SP	Yes	NO
21489959	NP_653247.1	JCHAIN	3512	3512	0.0175629	Immunoglobulin J chain precursor [Homo sapiens]	22.0126	1	3	3	12	159	18.087	5.24	Growth factor activity	Extracellular	Growth factor	Cell communication;Signal transduction	TGFB	Yes	NO
21536286	NP_001814.2	CKB	1152	1152	0.0172382	Creatine kinase B-type [Homo sapiens]	26.2467	1	6	6	19	381	42.617	5.59	Structural molecule activity	Cytoplasm	Structural protein	Cell growth and/or maintenance	CC	Yes	YES
21614544	NP_002955.2	S100A8	6279	6279	0.0172045	Protein S100-A8 [Homo sapiens]	11.828	1	1	1	1	93	10.828	7.03	Galactosyltransferase activity	Golgi apparatus	Enzyme: Galactosyltransferase	Metabolism;Energy pathways	SP;TM	Yes	YES
21624607	NP_066972.1	COTL1	23406	23406	0.0171439	Coactosin-like protein [Homo sapiens]	30.2817	1	2	2	5	142	15.935	5.67	Transcription factor activity	Nucleus	Transcription factor	Regulation of nucleobase, nucleoside, nucleotide and nucleic acid metabolism	ZNFC2	Yes	YES
217330568	NP_056067.2	EHBP1	23301	23301	0.0169964	EH domain-binding protein 1 isoform 1 [Homo sapiens]	0.568643	1	1	1	1	1231	139.931	5.35	Lyase activity	Cytoplasm	Enzyme: Lyase	Metabolism;Energy pathways	-	Yes	NO
21686977	NP_660339.1	CADM4	199731	199731	0.0169964	Cell adhesion molecule 4 precursor [Homo sapiens]	3.86598	1	1	1	2	388	42.759	6.3	Transporter activity	Lysosome	Transport/cargo protein	Metabolism;Energy pathways	SP	Yes	YES
221316599	NP_001810.2	CHGB	1114	1114	0.0167799	Secretogranin-1 precursor [Homo sapiens]	2.06795	1	1	1	1	677	78.229	5.07	Catalytic activity	Lysosome	Enzyme: Sulphatase	Metabolism;Energy pathways	TM;SULF	No	YES
322302700	NP_001189787.1	ECM1	1893	1893	0.0165448	Extracellular matrix protein 1 isoform 3 precursor [Homo sapiens]	6.87831	1	3	3	12	567	63.523	6.89	Transaminase activity	Cytoplasm	Enzyme: Aminotransferase	Metabolism;Energy pathways	-	Yes	YES
221316695	NP_079032.2	MMRN2	79812	79812	0.0165391	Multimerin-2 precursor [Homo sapiens]	3.68809	1	3	3	3	949	104.344	5.86	Isomerase activity	Cytoplasm	Enzyme: Isomerase	Metabolism;Energy pathways	-	Yes	YES
221316757	NP_001137530.1	NTM	50863	50863	0.0164652	Neurotrimin isoform 3 precursor [Homo sapiens]	3.66197	1	1	1	1	355	39.202	8	Phospholipase activity	Extracellular	Enzyme: Phospholipase	Cell communication;Signal transduction	INTA;SP	Yes	YES
22165355	NP_056362.1	ACOT11	26027	26027	0.0162745	Acyl-coenzyme A thioesterase 11 isoform 1 [Homo sapiens]	3.45964	1	1	1	3	607	68.449	8.35	G-protein coupled receptor activity	Plasma membrane	G protein coupled receptor	Cell communication;Signal transduction	SP;TM	Yes	NO
5174473	NP_005888.1	IPP	3652	3652	0.016059	Actin-binding protein IPP isoform 1 [Homo sapiens]	1.88356	1	1	1	1	584	65.219	5.73	Transaminase activity	Cytoplasm	Enzyme: Aminotransferase	Metabolism;Energy pathways	-	Yes	NO
224177533	NP_001138906.1	ZNF880	400713	400713	0.0158066	Zinc finger protein 880 [Homo sapiens]	2.25303	1	1	1	1	577	66.719	9.29	Peroxidase activity	Extracellular	Enzyme: Peroxidase	Metabolism;Energy pathways	SP	Yes	NO
22538442	NP_001327.2	CTSZ	1522	1522	0.0154967	Cathepsin Z preproprotein [Homo sapiens]	7.26073	1	2	2	15	303	33.846	7.11	Ion channel activity	Plasma membrane	Ion channel	Transport	SP;TM	Yes	YES
4504237	NP_003603.1	SEMA7A	8482	8482	0.0154211	Semaphorin-7A isoform 1 preproprotein [Homo sapiens]	1.5015	1	1	1	1	666	74.776	7.64	Structural constituent of cytoskeleton	Extracellular	Cytoskeletal protein	Cell growth and/or maintenance	GEL;SP	Yes	YES
226437571	NP_056222.2	ABHD14A	25864	25864	0.0151987	Alpha/beta hydrolase domain-containing protein 14A [Homo sapiens]	5.90406	1	1	1	1	271	29.746	8.5	Glutathione transferase activity	Cytoplasm	Enzyme: Glutathione transferase	Metabolism;Energy pathways	-	Yes	YES
21245124	NP_640336.1	ADAD1	132612	132612	0.0147898	Adenosine deaminase domain-containing protein 1 isoform 1 [Homo sapiens]	1.38889	1	1	1	1	576	64.37	9.01	Molecular function unknown	-	Unclassified	Metabolism;Energy pathways	-	Yes	NO
229892273	NP_694541.2	ST6GALNAC3	256435	256435	0.0145735	Alpha-N-acetylgalactosaminide alpha-2,6-sialyltransferase 3 isoform 1 [Homo sapiens]	3.93443	1	1	1	1	305	35.372	9.1	DNA binding	Nucleus	DNA binding protein	Regulation of nucleobase, nucleoside, nucleotide and nucleic acid metabolism	H15	No	NO
156104876	NP_002010.2	FLT1	2321	2321	0.0145622	Vascular endothelial growth factor receptor 1 isoform 1 precursor [Homo sapiens]	0.822123	1	1	1	1	1338	150.673	8.38	DNA binding	Nucleus	DNA binding protein	DNA repair	-	Yes	YES
23110955	NP_004381.2	CTSH	1512	1512	0.0145205	Pro-cathepsin H preproprotein [Homo sapiens]	3.8806	1	1	1	1	335	37.369	8.07	Serine-type peptidase activity	Extracellular	Serine protease	Protein metabolism	EGF;KRINGLE;TRYPSIN;SP	Yes	YES
310923208	NP_001185624.1	MFAP4	4239	4239	0.0144749	Microfibril-associated glycoprotein 4 isoform 1 precursor [Homo sapiens]	30.4659	1	4	4	15	279	31.133	5.66	Transporter activity	-	Transport/cargo protein	Transport	-	Yes	YES
239582757	NP_065692.2	EQTN	54586	54586	0.0136601	Equatorin isoform 1 precursor [Homo sapiens]	6.12245	1	1	1	6	294	32.819	5	Transporter activity	Extracellular	Transport/cargo protein	Transport	-	Yes	NO
242332527	NP_075561.3	C5orf42	65250	65250	0.013076	Uncharacterized protein C5orf42 [Homo sapiens]	0.218955	1	1	1	1	3197	361.517	6.99	Transporter activity	-	Transport/cargo protein	Transport	-	Yes	NO
24233580	NP_710161.1	SYCP3	50511	50511	0.0125878	Synaptonemal complex protein 3 [Homo sapiens]	11.4407	1	1	1	2	236	27.711	9.23	Transporter activity	-	Transport/cargo protein	Transport	-	Yes	NO
24430192	NP_005548.2	KRT16	3868	3868	0.0123052	Keratin, type I cytoskeletal 16 [Homo sapiens]	28.1184	1	4	13	132	473	51.236	5.05	Transporter activity	-	Transport/cargo protein	Transport	-	Yes	YES
24497583	NP_003730.4	AKR1C3	8644	8644	0.0120661	Aldo-keto reductase family 1 member C3 isoform 1 [Homo sapiens]	2.47678	1	1	1	1	323	36.83	7.94	Protease inhibitor activity	Extracellular	Protease inhibitor	Protein metabolism	SERPIN;SP	Yes	YES
526479814	NP_001268231.1	GFM2	84340	84340	0.0120432	Ribosome-releasing factor 2, mitochondrial isoform 4 [Homo sapiens]	2.21948	1	1	1	40	811	90.449	6.58	Hydrolase activity	Lysosome	Enzyme: Hydrolase	Metabolism;Energy pathways	SP	Yes	NO
19557645	NP_037375.2	SCG3	29106	29106	0.0118629	Secretogranin-3 isoform 1 precursor [Homo sapiens]	1.49573	1	1	1	2	468	52.973	5.03	Hydrolase activity	Lysosome	Enzyme: Hydrolase	Metabolism;Energy pathways	SP	Yes	YES
4759182	NP_004594.1	STX1A	6804	6804	0.011796	Syntaxin-1A isoform 1 [Homo sapiens]	3.125	1	1	1	1	288	33.003	5.24	Complement binding	Extracellular	Regulatory/other subunit	Immune response	SUSHI;SP	Yes	NO
260099723	NP_001158886.1	LDHA	3939	3939	0.0117086	L-lactate dehydrogenase A chain isoform 3 [Homo sapiens]	7.47922	1	1	2	3	361	39.812	8.43	Complement activity	Extracellular	Complement protein	Immune response	SUSHI;SP	Yes	YES
260064048	NP_001159392.1	SERPINF2	5345	5345	0.0117086	Alpha-2-antiplasmin isoform a precursor [Homo sapiens]	31.3646	1	9	9	115	491	54.531	6.29	Molecular function unknown	Extracellular	Secreted polypeptide	Immune response	SUSHI;SP	Yes	YES
31542984	NP_002209.2	ITIH4	3700	3700	0.0116119	Inter-alpha-trypsin inhibitor heavy chain H4 isoform 1 precursor [Homo sapiens]	41.828	1	26	26	369	930	103.293	6.98	Serine-type peptidase activity	Extracellular	Serine protease	Protein metabolism	SP;FN2;EGF;FN1;KRINGLE;TRYPSIN	Yes	YES
4557659	NP_000193.1	IDS	3423	3423	0.0113309	Iduronate 2-sulfatase isoform a preproprotein [Homo sapiens]	3.45455	1	1	1	3	550	61.834	5.45	Structural molecule activity	Integral to membrane	Structural protein	Cell death	CC	Yes	YES
262263314	NP_003641.3	CST7	8530	8530	0.0111853	Cystatin-F precursor [Homo sapiens]	4.82759	1	1	1	9	145	16.443	8.48	MHC class I receptor activity;MHC class II receptor activity	Plasma membrane	MHC complex protein	Immune response	SP;IGC;TM	Yes	NO
262263435	NP_001160135.1	CD244	51744	51744	0.0111629	Natural killer cell receptor 2B4 isoform 2 precursor [Homo sapiens]	3.51351	1	1	1	1	370	41.59	8.98	CoA-ligase activity	Cytoplasm	Enzyme: Synthase	Metabolism;Energy pathways	-	Yes	NO
269954694	NP_001161744.1	ITPR1	3708	3708	0.0107528	Inositol 1,4,5-trisphosphate receptor type 1 isoform 3 [Homo sapiens]	1.13015	1	2	2	2	2743	311.965	6.15	Transporter activity	Extracellular	Transport/cargo protein	Immune response	SUSHI;TRYPSIN;SP	Yes	YES
27262659	NP_005202.2	CSF1R	1436	1436	0.0107091	Macrophage colony-stimulating factor 1 receptor precursor [Homo sapiens]	4.01235	1	3	3	14	972	107.915	6.37	Molecular function unknown	Cytosol	Integral membrane protein	Cell growth and/or maintenance;Lysosome organization and biogenesis	CC	Yes	YES
27436881	NP_003231.2	LEFTY2	7044	7044	0.0106657	Left-right determination factor 2 isoform 1 preproprotein [Homo sapiens]	21.0383	1	5	5	31	366	40.894	8.56	Transporter activity	Extracellular	Transport/cargo protein	Transport	SP;HX	Yes	NO
27436938	NP_005036.2	RELN	5649	5649	0.0106596	Reelin isoform a precursor [Homo sapiens]	1.09827	1	4	4	8	3460	388.137	5.88	Binding;Immunoglobulin binding;Polysaccharide binding;Protein binding;Complement binding;Metal ion binding	Extracellular	Adapter molecule	Apoptosis	CYSTATIN;SP;CC	Yes	YES
281427284	NP_699193.2	PRSS35	167681	167681	0.010365	Inactive serine protease 35 precursor [Homo sapiens]	3.38983	1	1	1	2	413	47.068	9.69	Chaperone activity	Endoplasmic reticulum	Chaperone	Protein metabolism	SP;CC	Yes	YES
281485550	NP_000129.3	FBN1	2200	2200	0.0102807	Fibrillin-1 precursor [Homo sapiens]	0.835946	1	2	2	3	2871	312.083	4.93	Chaperone activity	Cytoplasm	Chaperone	Protein metabolism	-	Yes	YES
28302131	NP_000550.2	HBG1	3047	3047	0.00989461	Hemoglobin subunit gamma-1 [Homo sapiens]	74.8299	1	2	9	108	147	16.118	7.2	Extracellular matrix structural constituent	Extracellular	Extracellular matrix protein	Cell growth and/or maintenance	SP;SEA;LDLA;IGC2;LAMB;EGFLAM;LAMG;EGF	Yes	YES
285002251	NP_000018.2	AGA	175	175	0.00984837	N(4)-(beta-N-acetylglucosaminyl)-L-asparaginase isoform 1 preproprotein [Homo sapiens]	12.4277	1	2	2	7	346	37.184	6.28	Cell adhesion molecule activity	Extracellular	Adhesion molecule	Cell communication;Signal transduction	EGF;FN3;FBG;RGD;SP	Yes	YES
289577114	NP_001036024.3	EIF4G2	1982	1982	0.00981779	Eukaryotic translation initiation factor 4 gamma 2 isoform 2 [Homo sapiens]	2.07135	1	1	1	1	869	98.088	6.99	Catalytic activity	Lysosome	Enzyme: Sulphohydrolase	Metabolism;Energy pathways	SULF;SP	Yes	NO
51873064	NP_000519.2	MAN2B1	4125	4125	0.00975718	Lysosomal alpha-mannosidase isoform 1 precursor [Homo sapiens]	1.6815	1	1	1	2	1011	113.672	7.28	Complement activity	Extracellular	Complement protein	Immune response	SR;LDLA;TRYPSIN;SP	Yes	NO
147903302	NP_078873.2	MAP7D3	79649	79649	0.00964554	MAP7 domain-containing protein 3 isoform 1 [Homo sapiens]	0.684932	1	1	1	12	876	98.368	9.32	Growth factor activity;Receptor binding	Extracellular	Growth factor;Ligand	Cell communication;Signal transduction	INS;SP	Yes	NO
291575128	NP_001167568.1	LDHB	3945	3945	0.0094509	L-lactate dehydrogenase B chain [Homo sapiens]	20.6587	1	5	6	8	334	36.615	6.05	Molecular function unknown	Extracellular	Unclassified	Cell communication;Signal transduction	SP;LRR	Yes	YES
29171717	NP_001494.2	GPLD1	2822	2822	0.00935858	Phosphatidylinositol-glycan-specific phospholipase D precursor [Homo sapiens]	1.78571	1	1	1	2	840	92.278	6.37	Growth factor activity	Extracellular	Secreted polypeptide	Cell communication;Signal transduction	SP;IB;THYRO	Yes	YES
29337281	NP_076435.1	LYNX1	66004	66004	0.00933725	Ly-6/neurotoxin-like protein 1 isoform a precursor [Homo sapiens]	9.16031	1	1	1	2	131	14.016	6.71	Growth factor binding	Extracellular	Growth inhibitory factor	Cell communication;Signal transduction;Apoptosis	SP;IB;THYRO;NLS	Yes	YES
53988380	NP_037536.2	MSLN	10232	10232	0.00924365	Mesothelin isoform 2 preproprotein [Homo sapiens]	2.22222	1	1	1	1	630	68.942	6.38	Cell adhesion molecule activity	Extracellular	Adhesion molecule	Cell communication;Signal transduction	SP;IB;THYRO;NLS	Yes	NO
294997306	NP_001171114.1	DAG1	1605	1605	0.00911571	Dystroglycan preproprotein [Homo sapiens]	10.838	1	7	7	21	895	97.48	8.56	Cell adhesion molecule activity	Extracellular	Adhesion molecule	Cell communication;Signal transduction	SP;IB;THYRO	Yes	YES
4758502	NP_004123.1	HABP2	3026	3026	0.00908427	Hyaluronan-binding protein 2 isoform 1 preproprotein [Homo sapiens]	3.57143	1	2	2	8	560	62.63	6.54	Cell adhesion molecule activity	Extracellular	Adhesion molecule	Cell communication;Signal transduction	SP;IB;KAZAL;IG	Yes	YES
295317372	NP_001171271.1	ADIPOQ	9370	9370	0.00896068	Adiponectin precursor [Homo sapiens]	13.9344	1	2	2	3	244	26.397	5.74							YES
29550838	NP_057632.2	GOLM1	51280	51280	0.0089303	Golgi membrane protein 1 [Homo sapiens]	4.98753	1	1	1	2	401	45.306	4.97	Molecular function unknown	Cytoplasm	Immunoglobulin	Immune response	IGC	Yes	YES
19923761	NP_004888.2	MINPP1	9562	9562	0.00863751	Multiple inositol polyphosphate phosphatase 1 isoform 1 precursor [Homo sapiens]	2.25873	1	1	1	1	487	55.016	7.81	Extracellular matrix structural constituent	Extracellular	Extracellular matrix protein	Cell growth and/or maintenance	SP;SEA	No	YES
295986608	NP_001171597.1	IGLL5	100423062	100423062	0.00863751	Immunoglobulin lambda-like polypeptide 5 isoform 1 [Homo sapiens]	37.3832	1	7	7	358	214	23.049	8.84	Catalytic activity	Cytoplasm	Enzyme: Phosphohydrolase	Cell communication;Signal transduction	I_Phosphatase	Yes	YES
20127457	NP_004121.2	GYG1	2992	2992	0.00860225	Glycogenin-1 isoform 1 [Homo sapiens]	4	1	1	1	2	350	39.359	5.53	Transmembrane receptor protein tyrosine kinase activity	Plasma membrane	Receptor tyrosine kinase	Cell communication;Signal transduction	REC;FU;FN3;Tyr_Kinase;TM;NPXY;SP	Yes	YES
70906435	NP_005132.2	FGB	2244	2244	0.00857362	Fibrinogen beta chain isoform 1 preproprotein [Homo sapiens]	15.2749	1	5	5	10	491	55.892	8.27	Cytoskeletal protein binding	Endoplasmic reticulum	Cytoskeletal associated protein	Cell growth and/or maintenance	BTB;KELCH	Yes	YES
6005958	NP_009199.1	VSIG4	11326	11326	0.00856728	V-set and immunoglobulin domain-containing protein 4 isoform 1 precursor [Homo sapiens]	2.50627	1	1	1	1	399	43.959	6.35	Cell adhesion molecule activity	Plasma membrane	Adhesion molecule	Cell communication;Signal transduction	TM;SP;LRR;Ig_LIKE	Yes	YES
29788768	NP_821080.1	TUBB2B	347733	347733	0.00854413	Tubulin beta-2B chain [Homo sapiens]	2.02247	1	1	1	1	445	49.921	4.89	Cell adhesion molecule activity	Integral to membrane;Nucleus	Adhesion molecule	Cell communication;Signal transduction;Cell migration;Cell adhesion;Wound healing	PSI;VWA;CALXB;FN3;TM;EGF;SP	Yes	YES
29789403	NP_776152.1	PDZD8	118987	118987	0.00842058	PDZ domain-containing protein 8 [Homo sapiens]	0.779896	1	1	1	1	1154	128.483	6.09	Protease inhibitor activity	Extracellular	Protease inhibitor	Protein metabolism	VIT;VWA;SP	Yes	NO
98985810	NP_542196.2	COL11A1	1301	1301	0.00829745	Collagen alpha-1(XI) chain isoform B preproprotein [Homo sapiens]	0.770077	1	1	1	1	1818	182.31	6.06	Protease inhibitor activity	Extracellular	Protease inhibitor	Protein metabolism	SP;VIT;VWA	Yes	YES
300068962	NP_001177809.1	HYI	81888	81888	0.00823262	Putative hydroxypyruvate isomerase isoform 3 [Homo sapiens]	10.1083	1	1	2	4	277	30.387	5.5	Protease inhibitor activity	Extracellular	Protease inhibitor	Protein metabolism	VWA;SP;VIT	Yes	NO
300244562	NP_001177915.1	CRISP3	10321	10321	0.00813098	Cysteine-rich secretory protein 3 isoform 2 precursor [Homo sapiens]	5.97015	1	1	1	1	268	30.096	7.61	Intracellular ligand-gated ion channel activity	Endoplasmic reticulum	Intracellular ligand gated channel	Cell communication;Signal transduction	MIR;RYDR;CC;TM	Yes	YES
30089935	NP_060340.2	TMEM132A	54972	54972	0.00809904	Transmembrane protein 132A isoform a precursor [Homo sapiens]	1.07422	1	1	1	1	1024	110.128	5.62	Receptor activity	Plasma membrane	Cell surface receptor	Signal transduction	SP;IG;TM	No	YES
81158226	NP_001032209.1	NRCAM	4897	4897	0.00782023	Neuronal cell adhesion molecule isoform A precursor [Homo sapiens]	6.67178	1	7	7	18	1304	143.8	5.66	Serine-type peptidase activity	Extracellular	Serine protease	Protein metabolism	SP;PAN;TRYPSIN	Yes	YES
30425438	NP_848602.1	OAF	220323	220323	0.00780575	Out at first protein homolog precursor [Homo sapiens]	31.5018	1	7	7	52	273	30.669	6.84	Protease inhibitor activity	Extracellular	Coagulation factor	Protein metabolism	CYSTATIN;SP	Yes	YES
304555610	NP_689560.3	EFCAB13	124989	124989	0.00773571	EF-hand calcium-binding domain-containing protein 13 isoform A [Homo sapiens]	0.719424	1	1	1	1	973	110.06	6.57	Structural molecule activity	Plasma membrane	Structural protein	Cell growth and/or maintenance	CC	Yes	YES
29294651	NP_803187.1	DICER1	23405	23405	0.00754854	Endoribonuclease Dicer isoform 1 [Homo sapiens]	0.936524	1	1	1	1	1922	218.542	5.68	Cytoskeletal protein binding	Cytoplasm	Cytoskeletal associated protein	Cell growth and/or maintenance	CC	Yes	NO
4504975	NP_000518.1	LDLR	3949	3949	0.00752697	Low-density lipoprotein receptor isoform 1 precursor [Homo sapiens]	2.55814	1	1	1	1	860	95.314	5.05	Structural constituent of cytoskeleton	Cytoplasm	Cytoskeletal protein	Cell growth and/or maintenance	CC	Yes	NO
30795212	NP_006538.2	IGF2BP3	10643	10643	0.00752697	Insulin-like growth factor 2 mRNA-binding protein 3 [Homo sapiens]	1.5544	1	1	1	4	579	63.666	8.87	Structural constituent of cytoskeleton	Cytoplasm	Cytoskeletal protein	Cell growth and/or maintenance	CC	Yes	NO
308387388	NP_001184154.1	BEAN1	146227	146227	0.00715232	Protein BEAN1 isoform 3 [Homo sapiens]	3.36538	1	1	1	1	208	22.331	7.3	Structural molecule activity	Cytoplasm	Structural protein	Cell growth and/or maintenance	CC	Yes	NO
310703621	NP_085046.5	ITIH5	80760	80760	0.00702517	Inter-alpha-trypsin inhibitor heavy chain H5 isoform 1 precursor [Homo sapiens]	4.98938	1	4	4	20	942	104.48	8.38	Structural molecule activity	Cytoplasm	Structural protein	Cell growth and/or maintenance	CC	Yes	YES
312283701	NP_001186040.1	MDH1	4190	4190	0.00693273	Malate dehydrogenase, cytoplasmic isoform 1 [Homo sapiens]	3.40909	1	1	1	2	352	38.603	7.71	Structural molecule activity	Cytoplasm	Structural protein	Cell growth and/or maintenance	CC	Yes	YES
119372317	NP_689594.4	XIRP2	129446	129446	0.00690677	Xin actin-binding repeat-containing protein 2 isoform 1 [Homo sapiens]	0.338123	1	1	1	1	3549	401.866	6.33	Structural molecule activity	Cytoplasm;Nucleus	Structural protein	Cell growth and/or maintenance	CC	Yes	YES
54607120	NP_002334.2	LTF	4057	4057	0.00690246	Lactotransferrin isoform 1 precursor [Homo sapiens]	5.91549	1	3	3	6	710	78.132	8.12	Structural constituent of cytoskeleton	Cytoplasm	Cytoskeletal protein	Cell growth and/or maintenance	CC	Yes	YES
31377548	NP_775853.2	PGM2L1	283209	283209	0.00689152	Glucose 1,6-bisphosphate synthase [Homo sapiens]	2.2508	1	1	1	2	622	70.396	7.15	Structural constituent of cytoskeleton	Cytoplasm	Cytoskeletal protein	Cell growth and/or maintenance	CC	Yes	NO
31377806	NP_002635.2	PIGR	5284	5284	0.00671195	Polymeric immunoglobulin receptor precursor [Homo sapiens]	1.57068	1	1	1	2	764	83.232	5.74	Structural constituent of cytoskeleton	Cytoplasm	Cytoskeletal protein	Cell growth and/or maintenance	CC	Yes	YES
4503725	NP_000792.1	FKBP1A	2280	2280	0.00668155	Peptidyl-prolyl cis-trans isomerase FKBP1A isoform a [Homo sapiens]	12.037	1	1	1	1	108	11.943	8.16	Cell adhesion molecule activity	Lysosome	Adhesion molecule	Cell growth and/or maintenance	TM;SP	Yes	YES
31542309	NP_055733.2	CHSY1	22856	22856	0.00667391	Chondroitin sulfate synthase 1 precursor [Homo sapiens]	2.99252	1	1	1	1	802	91.726	9.23	Polysaccharide binding	Extracellular	Secreted polypeptide	Immune response	SP	Yes	YES
31543380	NP_009193.2	PARK7	11315	11315	0.00662752	Protein DJ-1 [Homo sapiens]	38.0952	1	6	6	22	189	19.878	6.79	Transporter activity	Extracellular	Transport/cargo protein	Transport	SP	Yes	YES
31543806	NP_003239.2	THBS4	7060	7060	0.00655877	Thrombospondin-4 isoform a precursor [Homo sapiens]	8.42872	1	5	6	11	961	105.802	4.68	Transporter activity	Extracellular	Transport/cargo protein	Transport	SP	Yes	YES
31652249	NP_004130.2	LBP	3929	3929	0.00643855	Lipopolysaccharide-binding protein precursor [Homo sapiens]	2.2869	1	1	1	4	481	53.35	6.7	Catalytic activity	Cytoplasm	Enzyme: Dehydrogenase	Metabolism;Energy pathways	-	Yes	YES
316659409	NP_001186883.1	ACTG1	71	71	0.00643527	Actin, cytoplasmic 2 [Homo sapiens]	28.5333	1	8	8	50	375	41.766	5.48	Catalytic activity	Cytoplasm	Enzyme: Dehydrogenase	Metabolism;Energy pathways	-	Yes	YES
20336244	NP_002585.2	PCSK2	5126	5126	0.00634805	Neuroendocrine convertase 2 isoform 1 preproprotein [Homo sapiens]	2.19436	1	1	1	2	638	70.521	6.49	Catalytic activity	Cytoplasm	Enzyme: Dehydrogenase	Metabolism;Energy pathways	-	Yes	YES
320118911	NP_058634.4	EFEMP2	30008	30008	0.00634805	EGF-containing fibulin-like extracellular matrix protein 2 precursor [Homo sapiens]	11.0609	1	3	3	3	443	49.372	4.94	Receptor activity	Plasma membrane	Cell surface receptor	Cell communication;Signal transduction	LDLA;EGF;EGFCA;LDLRB;EGFL;TM;SP	Yes	YES
31880783	NP_057030.3	PELO	53918	53918	0.00634805	Protein pelota homolog [Homo sapiens]	6.23377	1	1	1	1	385	43.332	6.34	Transferase activity	Golgi apparatus	Enzyme: Glucosaminyltransferase	Cell communication;Signal transduction	SP	Yes	NO
24850115	NP_733746.1	SIAE	54414	54414	0.00621697	Sialate O-acetylesterase isoform 1 precursor [Homo sapiens]	2.29446	1	1	1	2	523	58.277	7.33	Receptor binding	Extracellular	Ligand	Immune response	-	Yes	YES
48255935	NP_000601.3	CD44	960	960	0.00615044	CD44 antigen isoform 1 precursor [Homo sapiens]	2.96496	1	2	2	4	742	81.487	5.33	Extracellular matrix structural constituent	Extracellular	Extracellular matrix protein	Immune response	SP;SR	Yes	YES
32171249	NP_000945.3	PTGDS	5730	5730	0.00609119	Prostaglandin-H2 D-isomerase precursor [Homo sapiens]	56.8421	1	8	8	480	190	21.015	7.8	Carbohydrate binding	Cytoplasm	Extracellular matrix protein	Signal transduction	GLECT	Yes	YES
32189392	NP_005800.3	PRDX2	7001	7001	0.00609119	Peroxiredoxin-2 [Homo sapiens]	36.8687	1	6	7	38	198	21.878	5.97	Molecular function unknown	Perinuclear region	Cell cycle control protein	Chromosome segregation	WD40	No	YES
115387106	NP_877421.2	NBL1	4681	4681	0.00604386	Neuroblastoma suppressor of tumorigenicity 1 isoform 1 [Homo sapiens]	3.24074	1	1	1	1	216	23.154	6.2	Chaperone activity	Endoplasmic reticulum	Chaperone	Protein metabolism	TM;SP;CC	Yes	NO
32455266	NP_859048.1	PRDX1	5052	5052	0.00603097	Peroxiredoxin-1 [Homo sapiens]	9.54774	1	1	2	18	199	22.096	8.13	Catalytic activity	Extracellular	Enzyme: Oxidase	Metabolism;Energy pathways	SP	Yes	YES
538918207	NP_001269323.1	WNK2	65268	65268	0.00602158	Serine/threonine-protein kinase WNK2 isoform 1 [Homo sapiens]	0.696561	1	1	1	1	2297	242.525	6.13	Cytoskeletal anchoring activity	Nucleus;Cytoplasm	Anchor protein	Cell growth and/or maintenance	CH;TM;LRR	Yes	YES
324021745	NP_001191236.1	GC	2638	2638	0.00585431	Vitamin D-binding protein isoform 3 precursor [Homo sapiens]	66.3286	1	27	27	1199	493	55.041	5.63	Receptor activity	Endoplasmic reticulum	Cell surface receptor	Cell communication;Signal transduction	LDLRB;EGF;EGFL;EGFCA;SP;TM;LDLA	Yes	YES
325197106	NP_113619.2	COG3	83548	83548	0.00585431	Conserved oligomeric Golgi complex subunit 3 [Homo sapiens]	0.724638	1	1	1	1	828	94.01	5.57	Receptor activity	Plasma membrane	Cell surface receptor	Cell communication;Signal transduction	LDLRB;EGFL;LDLA;EGFCA;TM;SP	Yes	NO
117956407	NP_940941.2	ZNF568	374900	374900	0.00585431	Zinc finger protein 568 isoform 1 [Homo sapiens]	2.95031	1	1	1	1	644	74.32	8.22	Cell adhesion molecule activity	Plasma membrane	Adhesion molecule	Cell communication;Signal transduction	IGC2;TM;SP;Ig_LIKE	Yes	NO
32698964	NP_872372.1	VMO1	284013	284013	0.00576884	Vitelline membrane outer layer protein 1 homolog isoform 1 precursor [Homo sapiens]	5.94059	1	1	1	1	202	21.52	5.07	Extracellular matrix structural constituent	Extracellular	Extracellular matrix protein	Cell growth and/or maintenance	EGFCA;EGFL;SP	Yes	YES
329663504	NP_001192222.1	CACNA1E	777	777	0.00572704	Voltage-dependent R-type calcium channel subunit alpha-1E isoform 1 [Homo sapiens]	0.605275	1	1	1	2	2313	261.564	8.24	Transporter activity	Secretory granule	Transport/cargo protein	Transport	SP;TR_FER;NLS	Yes	NO
47777317	NP_060528.3	CRTAC1	55118	55118	0.00566546	Cartilage acidic protein 1 isoform A precursor [Homo sapiens]	20.121	1	9	9	43	661	71.376	5.12	Extracellular matrix structural constituent	Extracellular	Extracellular matrix protein	Cell growth and/or maintenance	SP;LRR	Yes	YES
61743975	NP_001013049.1	SORCS1	114815	114815	0.00563516	VPS10 domain-containing receptor SorCS1 isoform b precursor [Homo sapiens]	2.17028	1	2	2	3	1198	133.289	6.98	Hydrolase activity	Extracellular	Enzyme: Hydrolase	Metabolism;Energy pathways	LYZ;SP	Yes	YES
331999954	NP_002263.3	KRT4	3851	3851	0.00562014	Keratin, type II cytoskeletal 4 [Homo sapiens]	10.1923	1	2	5	87	520	56.109	6.61	Structural constituent of cytoskeleton	Plasma membrane	Cytoskeletal protein	Cell growth and/or maintenance	-	Yes	YES
332164775	NP_001193725.1	PKM	5315	5315	0.00560519	Pyruvate kinase PKM isoform c [Homo sapiens]	20.9917	1	8	8	19	605	65.889	7.87	Catalytic activity	Golgi apparatus	Enzyme: Glycosidase	Metabolism;Energy pathways	TM;CC	Yes	YES
91208428	NP_002842.2	PTPRZ1	5803	5803	0.00551394	Receptor-type tyrosine-protein phosphatase zeta isoform 1 precursor [Homo sapiens]	1.03672	1	2	2	4	2315	254.429	4.88	Catalytic activity	Lysosome	Enzyme: Glycosidase	Metabolism;Energy pathways	-	Yes	YES
33286416	NP_000186.2	HPS1	3257	3257	0.00543183	Hermansky-Pudlak syndrome 1 protein isoform a [Homo sapiens]	2.71429	1	1	1	3	700	79.241	5.91	Catalytic activity	Cytoplasm	Enzyme: Dehydrogenase	Metabolism;Energy pathways	-	Yes	NO
21450861	NP_647537.1	ATRN	8455	8455	0.00537641	Attractin isoform 1 preproprotein [Homo sapiens]	4.47866	1	5	5	10	1429	158.432	7.31	Catalytic activity	Mitochondrion	Enzyme: Dehydrogenase	Metabolism;Energy pathways	-	Yes	YES
33359221	NP_079150.3	KIAA0319L	79932	79932	0.00536546	Dyslexia-associated protein KIAA0319-like protein [Homo sapiens]	1.62059	1	1	1	1	1049	115.586	6.05	Extracellular matrix structural constituent	Extracellular;Extracellular matrix	Extracellular matrix protein	Cell growth and/or maintenance	SP	No	NO
333944015	NP_001207417.1	CDH13	1012	1012	0.0053221	Cadherin-13 isoform 2 [Homo sapiens]	2.89474	1	2	2	2	760	83.345	5.12	Extracellular matrix structural constituent	Extracellular	Extracellular matrix protein	Cell growth and/or maintenance	FBG;RGD;SP	Yes	YES
33413400	NP_001975.1	ESD	2098	2098	0.00526888	S-formylglutathione hydrolase [Homo sapiens]	21.2766	1	3	3	5	282	31.442	7.02	Transferase activity	Golgi apparatus	Enzyme: Glucosaminyltransferase	Metabolism;Energy pathways	SP;TM	Yes	YES
336285440	NP_001229536.1	NCAM1	4684	4684	0.00516557	Neural cell adhesion molecule 1 isoform 5 precursor [Homo sapiens]	8.1448	1	5	5	16	884	97.284	4.93	Cytokine activity	Extracellular	Cytokine	Cell communication;Signal transduction	-	Yes	YES
335334964	NP_001229417.1	ZSWIM8	23053	23053	0.00516557	Zinc finger SWIM domain-containing protein 8 isoform 3 [Homo sapiens]	0.951374	1	1	1	1	1892	201.395	6.58	Metallopeptidase activity	Extracellular	Metallo protease	Protein metabolism	SP;FN2;HX	Yes	NO
33667044	NP_056244.2	ABI3BP	25890	25890	0.00514037	Target of Nesh-SH3 precursor [Homo sapiens]	5.2093	1	5	5	10	1075	118.569	9.44	Catalytic activity	Mitochondrion	Enzyme: Dehydrogenase	Metabolism;Energy pathways	TM	Yes	YES
337299688	NP_001229633.1	ZNF385C	201181	201181	0.00514037	Zinc finger protein 385C [Homo sapiens]	7.07547	1	1	1	2	424	44.207	10.4	Growth factor activity	Extracellular	Growth factor	Cell communication;Signal transduction	SP;PAN;KRINGLE;TRYPSIN	Yes	NO
221316561	NP_001137453.1	CHRDL1	91851	91851	0.00511542	Chordin-like protein 1 isoform 1 precursor [Homo sapiens]	6.76856	1	2	2	6	458	52.249	8.24	Motor activity	Cytoplasm	Motor protein	Cell growth and/or maintenance	MYOSIN;IQ;B41;SH3;CC;AAA	Yes	YES
342307069	NP_001230122.1	BPIFA1	51297	51297	0.00510303	BPI fold-containing family A member 1 precursor [Homo sapiens]	21.0938	1	4	4	16	256	26.696	5.76	Motor activity	Mitochondrion	Motor protein	Cell growth and/or maintenance	OLF;SP;CC	Yes	YES
38045919	NP_005329.3	HIP1	3092	3092	0.0050907	Huntingtin-interacting protein 1 isoform 1 [Homo sapiens]	1.25362	1	1	1	1	1037	116.148	5.3	Hydrolase activity	Lysosome	Enzyme: Hydrolase	Metabolism;Energy pathways	SP	Yes	NO
665821171	NP_001287908.1	ZNF567	163081	163081	0.00508252	Zinc finger protein 567 isoform 1 [Homo sapiens]	3.09119	1	1	1	2	647	75.116	9.13	Protein binding	Cytoplasm	Secreted polypeptide	Regulation of cell cycle	CT;SP	Yes	NO
34335272	NP_006395.2	PROCR	10544	10544	0.00506623	Endothelial protein C receptor precursor [Homo sapiens]	3.78151	1	1	1	2	238	26.655	7.18	Cell adhesion molecule activity	Plasma membrane	Adhesion molecule	Cell communication;Signal transduction	SP;IGC2;FN3;TM	Yes	YES
345110632	NP_060019.2	EPDR1	54749	54749	0.00498108	Mammalian ependymin-related protein 1 isoform 1 precursor [Homo sapiens]	4.91071	1	1	1	2	224	25.421	6.6	Oxidoreductase activity	Mitochondrion	Enzyme: Oxidoreductase	Metabolism;Energy pathways	-	Yes	YES
34734062	NP_001987.2	FBLN1	2192	2192	0.00497064	Fibulin-1 isoform C precursor [Homo sapiens]	11.8594	1	2	4	32	683	74.412	5.29	Calcium ion binding	-	Calcium binding protein	Cell communication;Signal transduction	SP;EGFL;CC;VWC;TSPN;EGF;EGFCA;TM	Yes	YES
34734066	NP_006477.2	FBLN1	2192	2192	0.0049293	Fibulin-1 isoform D precursor [Homo sapiens]	7.96586	1	1	3	25	703	77.19	5.26	Hydrolase activity	Lysosome	Enzyme: Hydrolase	Metabolism;Energy pathways	SP	Yes	YES
50592994	NP_003320.2	TXN	7295	7295	0.00483383	Thioredoxin isoform 1 [Homo sapiens]	12.381	1	1	1	4	105	11.73	4.92	Extracellular matrix structural constituent	Extracellular	Extracellular matrix protein	Cell growth and/or maintenance	NIDO;EGFL;G2F;EGFCA;THYRO;LDLRB;RGD;SP	Yes	YES
354983493	NP_001238978.1	PCMT1	5110	5110	0.00477542	Protein-L-isoaspartate(D-aspartate) O-methyltransferase isoform 2 [Homo sapiens]	13.2867	1	3	3	4	286	30.339	6.73	Phosphorylase activity	Cytoplasm	Enzyme: Phosphorylase	Metabolism;Energy pathways	-	Yes	YES
355594753	NP_001822.3	CLU	1191	1191	0.00476822	Clusterin preproprotein [Homo sapiens]	36.3029	1	21	21	1113	449	52.461	6.27	Cell adhesion molecule activity	Plasma membrane	Adhesion molecule	Signal transduction	IG;FN3;TM;SP	Yes	YES
14589893	NP_001785.2	CDH4	1002	1002	0.00476103	Cadherin-4 isoform 1 preproprotein [Homo sapiens]	1.20087	1	1	1	2	916	100.218	4.82	Calcium ion binding	Golgi apparatus	Calcium binding protein	Cell communication;Signal transduction	SP;CC;EF	Yes	YES
27894376	NP_006605.2	CHL1	10752	10752	0.00474674	Neural cell adhesion molecule L1-like protein isoform 1 precursor [Homo sapiens]	6.53595	1	7	7	16	1224	136.613	5.8	Structural molecule activity	Nucleus	Structural protein	Cell growth and/or maintenance	CC	Yes	YES
4504619	NP_001544.1	IGFBP7	3490	3490	0.00468085	Insulin-like growth factor-binding protein 7 isoform 1 precursor [Homo sapiens]	35.461	1	6	6	26	282	29.111	7.9	Defense/immunity protein activity	Extracellular	Secreted polypeptide	Immune response	SP	Yes	YES
50658061	NP_055988.2	TBC1D1	23216	23216	0.00464218	TBC1 domain family member 1 isoform 1 [Homo sapiens]	0.941781	1	1	1	1	1168	133	6.96	Defense/immunity protein activity	Extracellular	Secreted polypeptide	Immune response	SP	Yes	YES
28373117	NP_001834.2	CNTN1	1272	1272	0.00462182	Contactin-1 isoform 1 precursor [Homo sapiens]	0.982318	1	1	1	6	1018	113.249	5.9	Cytokine activity	Extracellular	Cytokine	Cell communication;Signal transduction	SP	Yes	YES
366039972	NP_001242997.1	NOXA1	10811	10811	0.00462182	NADPH oxidase activator 1 isoform 3 [Homo sapiens]	6.08899	1	1	1	3	427	45.216	5.44	CoA-transferase activity	Mitochondrion	Enzyme: CoA transferase	Metabolism;Energy pathways	SP	Yes	NO
208022632	NP_001129069.1	CCDC88A	55704	55704	0.00462182	Girdin isoform 1 [Homo sapiens]	0.374332	1	1	1	2	1870	215.822	6.21	Protease inhibitor activity	Cytoplasm	Protease inhibitor	Cell communication;Signal transduction	-	Yes	YES
19923989	NP_612464.1	CTHRC1	115908	115908	0.00460566	Collagen triple helix repeat-containing protein 1 isoform 1 precursor [Homo sapiens]	8.23045	1	2	2	2	243	26.207	7.99	Peroxidase activity	Cytoplasm	Enzyme: Peroxidase	Metabolism;Energy pathways	-	Yes	NO
22091452	NP_061974.2	APOM	55937	55937	0.00454214	Apolipoprotein M isoform 1 [Homo sapiens]	13.2979	1	3	3	4	188	21.239	6.01	Catalytic activity	Cytoplasm	Enzyme: Oxygenase	Protein metabolism	SP;TM	Yes	YES
374349211	NP_001243399.1	PLEKHA5	54477	54477	0.00441115	Pleckstrin homology domain-containing family A member 5 isoform 4 [Homo sapiens]	2.02808	1	1	1	1	1282	146.805	7.65	Protease inhibitor activity	Extracellular	Protease inhibitor	Protein metabolism	SP;SERPIN	Yes	NO
7669492	NP_002037.2	GAPDH	2597	2597	0.00431974	Glyceraldehyde-3-phosphate dehydrogenase isoform 1 [Homo sapiens]	37.6119	1	7	8	100	335	36.03	8.46	Methyltransferase activity	Cytoplasm	Enzyme: Methyltransferase	Protein metabolism	-	Yes	YES
38016947	NP_001726.2	C5	727	727	0.00430113	Complement C5 preproprotein [Homo sapiens]	9.30788	1	12	12	74	1676	188.186	6.52	Extracellular matrix structural constituent	Extracellular	Extracellular matrix protein	Cell growth and/or maintenance	SP;CUB;C345C	Yes	YES
38158015	NP_061187.2	MAML3	55534	55534	0.00428364	Mastermind-like protein 3 [Homo sapiens]	2.82436	1	1	1	1	1133	121.576	7.52	Molecular function unknown	-	Unclassified	Cell communication;Signal transduction	-	Yes	NO
384081592	NP_001244900.1	CTSL	1514	1514	0.0042151	Cathepsin L1 isoform 1 preproprotein [Homo sapiens]	26.4264	1	6	6	12	333	37.54	5.45	Molecular function unknown	-	Unclassified	Protein metabolism	SP	Yes	YES
38455388	NP_001454.2	FRZB	2487	2487	0.0042151	Secreted frizzled-related protein 3 precursor [Homo sapiens]	26.7692	1	6	6	36	325	36.23	8.46	Phosphoric diester hydrolase activity	Extracellular	Enzyme: Phosphodiesterase	Metabolism;Energy pathways	SP;SOM;Endonuclease;TM;SULF	Yes	YES
38201682	NP_937875.1	RNASE1	6035	6035	0.0042151	Ribonuclease pancreatic precursor [Homo sapiens]	30.1282	1	2	2	25	156	17.633	8.79	Serine-type peptidase activity	Extracellular	Serine protease	Cell communication;Signal transduction	SP;SERPIN	Yes	YES
38455402	NP_005555.2	LCN2	3934	3934	0.00419831	Neutrophil gelatinase-associated lipocalin precursor [Homo sapiens]	14.1414	1	2	2	3	198	22.574	8.91	Catalytic activity	-	Enzyme: Phosphotransferase	Metabolism;Energy pathways	SP	Yes	YES
109638749	NP_008878.3	SRP72	6731	6731	0.00414872	Signal recognition particle subunit SRP72 isoform 1 [Homo sapiens]	2.98063	1	1	1	6	671	74.56	9.26	Cytoskeletal protein binding	Cytoplasm	Cytoskeletal associated protein	Cell growth and/or maintenance	PROF	Yes	NO
392494079	NP_001909.3	DBT	1629	1629	0.00410562	Lipoamide acyltransferase component of branched-chain alpha-keto acid dehydrogenase complex, mitochondrial precursor [Homo sapiens]	4.77178	1	1	1	2	482	53.453	8.51	Structural molecule activity	Cytoplasm	Structural protein	Cell growth and/or maintenance	PROF	Yes	NO
17986283	NP_006000.2	TUBA1A	7846	7846	0.0040844	Tubulin alpha-1A chain isoform 1 [Homo sapiens]	13.082	1	1	4	15	451	50.104	5.06	Catalytic activity	Cytoplasm	Enzyme: Mutase	Metabolism;Energy pathways	-	Yes	YES
13899247	NP_113617.1	RTBDN	83546	83546	0.00405298	Retbindin isoform 2 [Homo sapiens]	12.2605	1	2	2	7	261	28.146	7.74	Catalytic activity	Cytoplasm	Enzyme: Phosphotransferase	Metabolism;Energy pathways	PGK	Yes	YES
39725934	NP_002606.3	SERPINF1	5176	5176	0.00398152	Pigment epithelium-derived factor precursor [Homo sapiens]	73.6842	1	31	31	1118	418	46.283	6.38	Transcription regulator activity	Nucleus	Nuclear receptor	Signal transduction;Transcription	ZnF_C4;HOLI	Yes	YES
39777608	NP_064595.2	SEMA4B	10509	10509	0.00388847	Semaphorin-4B precursor [Homo sapiens]	4.06213	1	2	2	2	837	92.707	7.05	Molecular function unknown	-	Unclassified	Biological_process unknown	-	Yes	YES
39812378	NP_005484.2	RANBP9	10048	10048	0.00386707	Ran-binding protein 9 [Homo sapiens]	3.84088	1	1	1	2	729	77.798	6.79	Protease inhibitor activity	Extracellular	Protease inhibitor	Protein metabolism	SP;SERPIN	Yes	NO
27735049	NP_775745.1	NTAN1	123803	123803	0.00385998	Protein N-terminal asparagine amidohydrolase isoform 1 [Homo sapiens]	4.51613	1	1	1	4	310	34.656	6.27	Protease inhibitor activity	Extracellular	Protease inhibitor	Protein metabolism	SERPIN;SP	Yes	NO
39995109	NP_000396.2	GM2A	2760	2760	0.00385716	Ganglioside GM2 activator isoform 1 precursor [Homo sapiens]	15.544	1	2	2	11	193	20.825	5.31	Protease inhibitor activity	Cytoplasm	Protease inhibitor	Protein metabolism	SERPIN	Yes	YES
40068512	NP_114409.2	FUCA2	2519	2519	0.00383191	Plasma alpha-L-fucosidase precursor [Homo sapiens]	3.64026	1	1	1	4	467	54.032	6.25	Protease inhibitor activity	Extracellular	Protease inhibitor	Protein metabolism	SERPIN;SP	Yes	YES
40217843	NP_000086.2	COMP	1311	1311	0.00373679	Cartilage oligomeric matrix protein precursor [Homo sapiens]	3.69881	1	1	2	3	757	82.808	4.6	Protease inhibitor activity	Cytoplasmic vesicle	Protease inhibitor	Protein metabolism	SERPIN;SP	Yes	YES
110611914	NP_000917.3	PGR	5241	5241	0.00365894	Progesterone receptor isoform B [Homo sapiens]	3.4298	1	1	1	1	933	98.918	6.49	Receptor activity	Plasma membrane	Cell surface receptor	Immune response	SP;IG;TM	Yes	NO
40317626	NP_003237.2	THBS1	7057	7057	0.00360706	Thrombospondin-1 precursor [Homo sapiens]	1.02564	1	1	1	2	1170	129.3	4.94	Kinase regulator activity	Cytoplasm	Regulatory/other subunit	Cell communication;Signal transduction	SH3;RHOGAP;SH2	Yes	YES
40548389	NP_056965.3	DKK3	27122	27122	0.00358427	Dickkopf-related protein 3 precursor [Homo sapiens]	53.1429	1	11	11	415	350	38.365	4.65	Protein binding	Extracellular	Secreted polypeptide	Biological_process unknown	SP	Yes	YES
41393561	NP_056991.2	LAP3	51056	51056	0.00347399	Cytosol aminopeptidase [Homo sapiens]	7.12909	1	3	3	4	519	56.131	7.93							YES
41393602	NP_958850.1	C1S	716	716	0.00346637	Complement C1s subcomponent precursor [Homo sapiens]	28.4884	1	13	13	67	688	76.635	4.96							YES
41872583	NP_004841.2	ROCK2	9475	9475	0.00344371	Rho-associated protein kinase 2 [Homo sapiens]	0.504323	1	1	1	22	1388	160.799	6.02	Peptidase activity	Extracellular	Protease	Protein metabolism	PAN;KRINGLE;TRYPSIN;SP	Yes	NO
41872631	NP_004095.4	FASN	2194	2194	0.00343622	Fatty acid synthase [Homo sapiens]	0.477897	1	1	1	3	2511	273.254	6.44	Protease inhibitor activity	Extracellular	Protease inhibitor	Protein metabolism	SP;SERPIN	Yes	YES
42415492	NP_060823.3	MIS18BP1	55320	55320	0.00342135	Mis18-binding protein 1 [Homo sapiens]	2.56184	1	1	1	1	1132	129.005	9.25	Structural molecule activity	Cytoplasm	Structural protein	Cell growth and/or maintenance	EF;CH	Yes	YES
42544193	NP_963839.1	LGALS8	3964	3964	0.00339198	Galectin-8 isoform a [Homo sapiens]	2.50696	1	1	1	1	359	40.372	9.01	Transporter activity	Extracellular	Transport/cargo protein	Transport	SP	Yes	NO
42544239	NP_001919.2	CFD	1675	1675	0.00337749	Complement factor D preproprotein [Homo sapiens]	45.8498	1	7	7	22	253	27.016	7.71	Hydrolase activity	Plasma membrane	Enzyme: Esterase	Metabolism;Energy pathways	SP	Yes	YES
425876768	NP_001258752.1	SERPINB6	5269	5269	0.00332421	Serpin B6 isoform d [Homo sapiens]	10.1266	1	3	3	3	395	44.793	5.68	Isomerase activity	Cytoplasm	Enzyme: Isomerase	Protein folding;Peptide metabolism	-	Yes	YES
30794488	NP_060046.1	KIF27	55582	55582	0.00329305	Kinesin-like protein KIF27 isoform A [Homo sapiens]	0.499643	1	1	1	3	1401	160.184	7.28	Chaperone activity	Endoplasmic reticulum	Chaperone	Protein metabolism	SP	Yes	NO
431822375	NP_001258928.1	DOCK7	85440	85440	0.0032862	Dedicator of cytokinesis protein 7 isoform 1 [Homo sapiens]	1.31517	1	1	1	1	2129	241.26	6.83	Chaperone activity	-	Chaperone	Protein metabolism	SP	Yes	NO
4501987	NP_001124.1	AFM	173	173	0.0032726	Afamin precursor [Homo sapiens]	37.8965	1	18	18	206	599	69.024	5.9	Hydrolase activity	Lysosome	Enzyme: Hydrolase	Metabolism;Energy pathways	SP	Yes	YES
4502027	NP_000468.1	ALB	213	213	0.00325239	Serum albumin preproprotein [Homo sapiens]	91.954	1	77	84	25321	609	69.321	6.28	Glucosidase activity	Endoplasmic reticulum	Regulatory/other subunit	Energy pathways;Metabolism	SP;LDLA;CC	Yes	YES
4502067	NP_001624.1	AMBP	259	259	0.00314873	Protein AMBP preproprotein [Homo sapiens]	47.1591	1	11	11	160	352	38.974	6.25	Molecular function unknown	Plasma membrane	Membrane bound ligand	Metabolism	SP;TM	Yes	YES
4502101	NP_000691.1	ANXA1	301	301	0.00313003	Annexin A1 [Homo sapiens]	7.80347	1	2	2	4	346	38.69	7.02	Protease inhibitor activity	Extracellular	Coagulation factor	Protein metabolism	EGFCA;LAMG;SP	Yes	YES
4502107	NP_001145.1	ANXA5	308	308	0.00310848	Annexin A5 [Homo sapiens]	13.4375	1	3	3	4	320	35.914	5.05	Serine-type peptidase activity	Extracellular	Serine protease	Protein metabolism	TRYPSIN;SP	Yes	YES
4502149	NP_001634.1	APOA2	336	336	0.00307223	Apolipoprotein A-II preproprotein [Homo sapiens]	64	1	5	5	55	100	11.168	6.62	Serine-type peptidase activity	Extracellular	Serine protease	Protein metabolism	SP;EGF	Yes	YES
4502163	NP_001638.1	APOD	347	347	0.00304559	Apolipoprotein D precursor [Homo sapiens]	30.6878	1	5	5	45	189	21.262	5.15	Serine-type peptidase activity	Extracellular	Serine protease	Protein metabolism	IB;KAZAL;TRYPSIN;PDZ;SP	Yes	YES
4502261	NP_000479.1	SERPINC1	462	462	0.00301941	Antithrombin-III precursor [Homo sapiens]	57.7586	1	23	23	456	464	52.569	6.71	Lipid binding	Lysosome	Integral membrane protein	Cell communication;Signal transduction	SAPA;SAPB;SP	Yes	YES
4502337	NP_001176.1	AZGP1	563	563	0.00297677	Zinc-alpha-2-glycoprotein precursor [Homo sapiens]	55.3691	1	15	15	287	298	34.237	6.05	Ubiquitin-specific protease activity	Cytoplasm	Ubiquitin proteasome system protein	Protein metabolism	-	Yes	YES
4502419	NP_000704.1	BLVRB	645	645	0.00297257	Flavin reductase (NADPH) [Homo sapiens]	31.068	1	4	4	9	206	22.105	7.65	Ligase activity	Endoplasmic reticulum	Enzyme: Ligase	Metabolism;Energy pathways	SP	Yes	YES
5453579	NP_006120.1	BMP1	649	649	0.00292715	Bone morphogenetic protein 1 isoform 3 precursor [Homo sapiens]	1.62272	1	1	1	2	986	111.178	6.9	Molecular function unknown	Extracellular	Cell cycle control protein	Regulation of cell cycle	TM;SP	Yes	YES
4502511	NP_001728.1	C9	735	735	0.00292715	Complement component C9 precursor [Homo sapiens]	24.6869	1	11	11	119	559	63.133	5.59	Receptor signaling protein tyrosine phosphatase activity	Plasma membrane	Receptor tyrosine phosphatase	Cell communication;Signal transduction	TM;IGC2;FN3;Tyr_Phos;SP	Yes	YES
4502517	NP_001729.1	CA1	759	759	0.00292715	Carbonic anhydrase 1 isoform a [Homo sapiens]	46.3602	1	9	9	17	261	28.852	7.12	Receptor signaling protein tyrosine phosphatase activity	Plasma membrane	Receptor tyrosine phosphatase	Cell communication;Signal transduction	TM;FN3;Tyr_Phos;SP	Yes	YES
4502559	NP_001736.1	CAMLG	819	819	0.00291098	Calcium signal-modulating cyclophilin ligand [Homo sapiens]	4.05405	1	1	1	1	296	32.932	8.05	GTPase activity	Plasma membrane	GTPase	Cell communication;Signal transduction	RAB	Yes	NO
4502805	NP_001266.1	CHGA	1113	1113	0.00290411	Chromogranin-A isoform 1 preproprotein [Homo sapiens]	8.53392	1	2	2	4	457	50.658	4.6	Protein serine/threonine kinase activity	Cytoplasm	Serine/threonine kinase	Cell communication;Signal transduction	RBD;C1;S_T_kinase	Yes	YES
4503009	NP_001864.1	CPE	1363	1363	0.00289499	Carboxypeptidase E preproprotein [Homo sapiens]	22.2689	1	7	7	21	476	53.117	5.14	GTPase activity	Plasma membrane	GTPase	Cell communication;Signal transduction	RAS	No	YES
4503037	NP_003842.1	CREG1	8804	8804	0.00284804	Protein CREG1 precursor [Homo sapiens]	12.7273	1	2	2	8	220	24.059	7.59	Receptor activity	-	Cell surface receptor	Cell communication;Signal transduction	SP	Yes	YES
4503057	NP_001876.1	CRYAB	1410	1410	0.00283273	Alpha-crystallin B chain [Homo sapiens]	31.4286	1	4	4	16	175	20.146	7.33	Transporter activity	Cytoplasm	Transport/cargo protein	Transport	-	Yes	YES
4503063	NP_000487.1	CRYBB2	1415	1415	0.00277602	Beta-crystallin B2 [Homo sapiens]	37.561	1	5	5	10	205	23.365	7.01	Extracellular matrix structural constituent	Extracellular	Extracellular matrix protein	Cell communication;Signal transduction	SP;TSPc	Yes	YES
4503065	NP_001879.1	CRYM	1428	1428	0.00273708	Ketimine reductase mu-crystallin [Homo sapiens]	21.6561	1	6	6	11	314	33.754	5.14	Transporter activity	Extracellular	Transport/cargo protein	Transport	SP	Yes	YES
4503107	NP_000090.1	CST3	1471	1471	0.00273353	Cystatin-C precursor [Homo sapiens]	63.6986	1	11	11	810	146	15.789	8.75	Transcription factor activity	Nucleus	Transcription factor	Regulation of nucleobase, nucleoside, nucleotide and nucleic acid metabolism	IPT;RHD	Yes	YES
4503113	NP_001314.1	CST6	1474	1474	0.00269213	Cystatin-M precursor [Homo sapiens]	27.5168	1	2	2	3	149	16.5	8.09	Transporter activity	Cytoplasm	Transport/cargo protein	Transport	SEC14;CC	Yes	YES
4503123	NP_001892.1	CTGF	1490	1490	0.0026882	Connective tissue growth factor precursor [Homo sapiens]	6.30372	1	2	2	2	349	38.043	7.94	RNA binding;Ribonuclease activity	Extracellular	RNA binding protein;Ribonuclease	Regulation of nucleobase, nucleoside, nucleotide and nucleic acid metabolism	RNase;SP	Yes	YES
4503139	NP_001899.1	CTSB	1508	1508	0.00267004	Cathepsin B preproprotein [Homo sapiens]	2.35988	1	1	1	3	339	37.797	6.3	Ribonuclease activity	Extracellular	Ribonuclease	Regulation of nucleobase, nucleoside, nucleotide and nucleic acid metabolism	SP;RNase	Yes	YES
4503143	NP_001900.1	CTSD	1509	1509	0.00264768	Cathepsin D preproprotein [Homo sapiens]	49.0291	1	16	16	182	412	44.524	6.54	Protein serine/threonine kinase activity	Cytoplasm	Serine/threonine kinase	Cell communication;Signal transduction	S_T_kinase;HR1;CC;PH	Yes	YES
4503349	NP_001366.1	DNASE2	1777	1777	0.00262787	Deoxyribonuclease-2-alpha precursor [Homo sapiens]	3.33333	1	1	1	2	360	39.556	8.05	Ubiquitin-specific protease activity	Ribosome	Ubiquitin proteasome system protein	Protein metabolism	UBQ	No	YES
4503487	NP_001953.1	EFNA5	1946	1946	0.00262133	Ephrin-A5 precursor [Homo sapiens]	6.14035	1	1	1	2	228	26.28	6.42	Calcium ion binding	Cytoplasm	Calcium binding protein	Cell communication;Signal transduction	EF;S_100	Yes	NO
4503571	NP_001419.1	ENO1	2023	2023	0.00257018	Alpha-enolase isoform 1 [Homo sapiens]	49.0783	1	10	13	60	434	47.139	7.39	Calcium ion binding	Cytoplasm	Calcium binding protein	Cell communication;Signal transduction	EF	Yes	YES
4503635	NP_000497.1	F2	2147	2147	0.00257018	Prothrombin preproprotein [Homo sapiens]	34.8875	1	14	14	134	622	69.992	5.9	Chemokine activity	Extracellular	Chemokine	Cell communication;Signal transduction;Regulation of cell proliferation	SCY;SP	Yes	YES
4503987	NP_003869.1	GGH	8836	8836	0.00256601	Gamma-glutamyl hydrolase precursor [Homo sapiens]	13.2075	1	3	3	5	318	35.941	7.11	Cytokine activity	Plasma membrane	Integral membrane protein	Cell communication;Signal transduction	SP;TM	Yes	YES
4504061	NP_002067.1	GNS	2799	2799	0.00255771	N-acetylglucosamine-6-sulfatase precursor [Homo sapiens]	6.7029	1	3	3	6	552	62.042	8.31	Peroxidase activity	Extracellular	Enzyme: Peroxidase	Metabolism;Energy pathways	SP	Yes	YES
4504067	NP_002070.1	GOT1	2805	2805	0.00255771	Aspartate aminotransferase, cytoplasmic [Homo sapiens]	4.84262	1	1	1	2	413	46.219	7.01	Molecular function unknown	-	Unclassified	Cell communication;Signal transduction	-	Yes	YES
4504183	NP_000843.1	GSTP1	2950	2950	0.00254535	Glutathione S-transferase P [Homo sapiens]	30	1	4	4	35	210	23.341	5.64	Transporter activity	Extracellular	Transport/cargo protein	Transport	LAMG;SP	Yes	YES
4504313	NP_003535.1	HIST1H4B	8366	8366	0.00253922	Histone H4 [Homo sapiens]	33.0097	1	3	3	15	103	11.36	11.36	Auxiliary transport protein activity	Plasma membrane	Membrane transport protein	Transport	CALXB;TM;SP	Yes	YES
4504347	NP_000549.1	HBA1	3039	3039	0.00253718	Hemoglobin subunit alpha [Homo sapiens]	92.9577	1	11	11	465	142	15.248	8.68	Auxiliary transport protein activity	Plasma membrane	Membrane transport protein	Transport	TM;CC	Yes	NO
4504349	NP_000509.1	HBB	3043	3043	0.00253311	Hemoglobin subunit beta [Homo sapiens]	89.7959	1	8	14	942	147	15.988	7.28	Transcription factor activity	Nucleus	Transcription factor	Regulation of nucleobase, nucleoside, nucleotide and nucleic acid metabolism	BRK;DEXDc;HELIC;BROMO;CC	Yes	YES
4504351	NP_000510.1	HBD	3045	3045	0.00252099	Hemoglobin subunit delta [Homo sapiens]	78.2313	1	5	11	521	147	16.045	8.05	Auxiliary transport protein activity	Plasma membrane	Membrane transport protein	Transport	CC;t_SNARE	Yes	YES
661903023	NP_001284368.1	HGFAC	3083	3083	0.00248825	Hepatocyte growth factor activator isoform 1 preproprotein [Homo sapiens]	10.574	1	4	4	7	662	71.436	7.05	Structural molecule activity	Cytoplasm	Structural protein	Cell growth and/or maintenance	-	Yes	YES
4504489	NP_000403.1	HRG	3273	3273	0.00248532	Histidine-rich glycoprotein precursor [Homo sapiens]	27.2381	1	14	14	221	525	59.541	7.5	Superoxide dismutase activity	Cytoplasm	Enzyme: Superoxide dismutase	Metabolism;Energy pathways	-	Yes	YES
4504517	NP_001531.1	HSPB1	3315	3315	0.00247365	Heat shock protein beta-1 [Homo sapiens]	13.1707	1	2	2	6	205	22.768	6.4	Superoxide dismutase activity	Mitochondrion	Enzyme: Superoxide dismutase	Cell proliferation;Anti-apoptosis;Cell growth and/or maintenance	-	Yes	YES
189083846	NP_001121070.1	IGF2	3481	3481	0.00246786	Insulin-like growth factor II isoform 2 [Homo sapiens]	10.5932	1	2	2	2	236	26.314	9.13	Superoxide dismutase activity	Extracellular	Enzyme: Superoxide dismutase	Metabolism;Energy pathways	SP	Yes	YES
4504703	NP_002185.1	INPP1	3628	3628	0.0024393	Inositol polyphosphate 1-phosphatase [Homo sapiens]	4.51128	1	1	1	1	399	43.97	5.26	Guanyl-nucleotide exchange factor activity	Cytoplasm	Guanine nucleotide exchange factor	Cell communication;Signal transduction	RHOGEF;PH;RasGEFN;RasGEF;CC;SP	Yes	NO
4504893	NP_000884.1	KNG1	3827	3827	0.00241139	Kininogen-1 isoform 2 precursor [Homo sapiens]	42.3888	1	11	11	278	427	47.853	6.65	Extracellular matrix structural constituent	Extracellular	Secreted polypeptide	Cell growth and/or maintenance	SP;FOLN;KAZAL	Yes	YES
169790833	NP_001116078.1	LAMP2	3920	3920	0.00241139	Lysosome-associated membrane glycoprotein 2 isoform C precursor [Homo sapiens]	4.86618	1	2	2	24	411	45.141	5.91	Extracellular matrix structural constituent	Extracellular	Extracellular matrix protein	Cell communication;Signal transduction	SP;KAZAL	Yes	YES
4504963	NP_002288.1	LCN1	3933	3933	0.0024004	Lipocalin-1 isoform 1 precursor [Homo sapiens]	12.5	1	2	2	16	176	19.238	5.58	Cell adhesion molecule activity	Extracellular	Adhesion molecule	Cell growth and/or maintenance	SP	Yes	YES
4504973	NP_002292.1	LDHC	3948	3948	0.00239712	L-lactate dehydrogenase C chain [Homo sapiens]	6.0241	1	1	2	2	332	36.288	7.46	Structural constituent of cytoskeleton	Cytoplasm;Nucleus	Cytoskeletal protein;Structural protein	Cell growth and/or maintenance	SPECTRIN;CC	Yes	YES
4504981	NP_002296.1	LGALS1	3956	3956	0.00238411	Galectin-1 [Homo sapiens]	11.8519	1	1	1	1	135	14.706	5.5	RNA binding	Nucleolus	RNA binding protein	Protein metabolism	TPR;CC	Yes	YES
4505047	NP_002336.1	LUM	4060	4060	0.00238141	Lumican precursor [Homo sapiens]	34.6154	1	9	9	83	338	38.405	6.61	Auxiliary transport protein activity	Plasma membrane	Membrane transport protein	Cell communication;Signal transduction	TM;CC;SynN	Yes	YES
4505185	NP_002406.1	MIF	4282	4282	0.00235218	Macrophage migration inhibitory factor [Homo sapiens]	17.3913	1	2	2	3	115	12.468	7.88	Auxiliary transport protein activity	Plasma membrane	Membrane transport protein	Transport	TM;CC	No	YES
52694752	NP_001005340.1	GPNMB	10457	10457	0.00232109	Transmembrane glycoprotein NMB isoform a precursor [Homo sapiens]	1.74825	1	1	1	1	572	63.882	6.64	Transferase activity, transferring aldehyde or ketonic groups	Nucleus	Enzyme: Transaldolase	Metabolism;Energy pathways	-	Yes	YES
4505529	NP_000599.1	ORM2	5005	5005	0.00231429	Alpha-1-acid glycoprotein 2 precursor [Homo sapiens]	45.2736	1	5	9	280	201	23.588	5.11	Protease inhibitor activity	Extracellular	Protease inhibitor	Protein metabolism	SERPIN;SP	Yes	YES
4505621	NP_002558.1	PEBP1	5037	5037	0.00230082	Phosphatidylethanolamine-binding protein 1 preproprotein [Homo sapiens]	68.4492	1	8	8	55	187	21.044	7.53	Histone binding	Nucleus	Cell cycle control protein	Cell communication;Signal transduction	LISH;WD40	Yes	YES
266453619	NP_001160158.1	PFKM	5213	5213	0.0022809	ATP-dependent 6-phosphofructokinase, muscle type isoform 1 [Homo sapiens]	1.52761	1	1	1	1	851	93.194	7.97	Transporter activity	Extracellular	Transport/cargo protein	Transport	SP	Yes	YES
4505753	NP_002620.1	PGAM1	5223	5223	0.0022809	Phosphoglycerate mutase 1 [Homo sapiens]	29.9213	1	5	5	7	254	28.786	7.18	Peroxidase activity	Cytoplasm	Enzyme: Peroxidase	Metabolism;Energy pathways	-	Yes	YES
4505763	NP_000282.1	PGK1	5230	5230	0.00226375	Phosphoglycerate kinase 1 [Homo sapiens]	2.8777	1	1	1	3	417	44.586	8.1	Transporter activity	Extracellular	Transport/cargo protein	Transport	SP;TR_FER	Yes	YES
4505821	NP_002643.1	PIP	5304	5304	0.00226132	Prolactin-inducible protein precursor [Homo sapiens]	50	1	5	5	56	146	16.562	8.05	Growth factor activity	Extracellular	Growth factor	Cell communication;Signal transduction	TGFB;SP	No	YES
4505881	NP_000292.1	PLG	5340	5340	0.00225809	Plasminogen isoform 1 precursor [Homo sapiens]	52.716	1	30	30	402	810	90.51	7.24	Receptor binding	Extracellular	Ligand	Cell communication;Signal transduction	SP	Yes	YES
4505991	NP_000934.1	PPIC	5480	5480	0.00225648	Peptidyl-prolyl cis-trans isomerase C precursor [Homo sapiens]	3.77358	1	1	1	1	212	22.749	8.4	Extracellular matrix structural constituent	Extracellular	Extracellular matrix protein	Cell growth and/or maintenance	TSPN;VWC;TSP1;EGFCA;EGF;SP;CC	Yes	YES
4506031	NP_000301.1	PPT1	5538	5538	0.00224617	Palmitoyl-protein thioesterase 1 isoform 1 precursor [Homo sapiens]	5.88235	1	1	1	2	306	34.171	6.52	Extracellular matrix structural constituent	Extracellular	Extracellular matrix protein	Cell growth and/or maintenance	TSPN;EGFL;EGFCA;SP;TSP3	Yes	YES
4506113	NP_000302.1	PRNP	5621	5621	0.00223258	Major prion protein preproprotein [Homo sapiens]	4.74308	1	1	1	6	253	27.643	9	Molecular function unknown	Plasma membrane	Unclassified	Immune response	IG;SP	Yes	YES
4506141	NP_002766.1	HTRA1	5654	5654	0.00222316	Serine protease HTRA1 precursor [Homo sapiens]	13.3333	1	4	4	19	480	51.255	7.83	Extracellular matrix structural constituent	Extracellular	Extracellular matrix protein	Cell growth and/or maintenance	C345C;SP	Yes	YES
4506145	NP_002760.1	PRSS1	5644	5644	0.00218626	Trypsin-1 preproprotein [Homo sapiens]	4.04858	1	1	1	1	247	26.541	6.51	Extracellular matrix structural constituent	Extracellular	Extracellular matrix protein	Cell growth and/or maintenance	SP;C345C	Yes	YES
4506427	NP_002880.1	RARRES2	5919	5919	0.00215056	Retinoic acid receptor responder protein 2 precursor [Homo sapiens]	31.2883	1	3	3	27	163	18.606	9.09	Molecular function unknown	Extracellular	Secreted polypeptide	Biological_process unknown	SP;LECTIN_C	Yes	YES
4506453	NP_002891.1	RBP3	5949	5949	0.00213315	Retinol-binding protein 3 precursor [Homo sapiens]	52.1251	1	38	38	676	1247	135.278	5.11	Isomerase activity	Cytoplasm	Enzyme: Isomerase	Metabolism;Energy pathways	-	Yes	YES
4506541	NP_000317.1	RLBP1	6017	6017	0.00212455	Retinaldehyde-binding protein 1 [Homo sapiens]	36.5931	1	7	7	18	317	36.451	5.05	Peptide hormone	Extracellular	Peptide hormone	Cell communication;Signal transduction	SP	Yes	YES
4506557	NP_002928.1	RNASE4	6038	6038	0.00210755	Ribonuclease 4 precursor [Homo sapiens]	8.84354	1	1	1	1	147	16.829	9.03	Transporter activity	Extracellular	Transport/cargo protein	Transport	TRANSTHYR;SP	Yes	YES
4506869	NP_002995.1	SECTM1	6398	6398	0.00208256	Secreted and transmembrane protein 1 precursor [Homo sapiens]	7.66129	1	1	1	1	248	27.022	7.43	Catalytic activity	Cytoplasm	Enzyme: Reductase	Metabolism;Energy pathways	CAAX	Yes	NO
4506925	NP_003013.1	SH3BGRL	6451	6451	0.00207436	SH3 domain-binding glutamic acid-rich-like protein [Homo sapiens]	11.4035	1	1	1	1	114	12.766	5.25	Oxidoreductase activity	Endosome	Enzyme: Oxidoreductase	Metabolism;Energy pathways	TM;SP	Yes	YES
4507115	NP_003079.1	FSCN1	6624	6624	0.00206623	Fascin [Homo sapiens]	4.46247	1	2	2	5	493	54.496	7.24	Transcription factor activity	Nucleolus	Transcription factor	Regulation of nucleobase, nucleoside, nucleotide and nucleic acid metabolism	HMG;CC	Yes	YES
4507149	NP_000445.1	SOD1	6647	6647	0.00205414	Superoxide dismutase [Cu-Zn] [Homo sapiens]	32.4675	1	4	4	20	154	15.926	6.13	DNA binding;DNA repair protein	Nucleus;Cytoplasm	DNA binding protein;DNA repair protein	DNA repair	-	Yes	YES
4507171	NP_003109.1	SPARC	6678	6678	0.0020422	SPARC precursor [Homo sapiens]	22.1122	1	5	5	18	303	34.61	4.84	Structural molecule activity	Extracellular	Structural protein	Cell communication;Signal transduction;Cell adhesion	TSPN;EGFLAM;FN3;LAMG;LAMNT;TM	Yes	YES
4507467	NP_000349.1	TGFBI	7045	7045	0.0020422	Transforming growth factor-beta-induced protein ig-h3 precursor [Homo sapiens]	3.3675	1	1	1	9	683	74.634	7.71	Growth factor activity	Extracellular	Growth factor	Cell communication;Signal transduction	SP;CC	Yes	YES
4507509	NP_003245.1	TIMP1	7076	7076	0.00203825	Metalloproteinase inhibitor 1 precursor [Homo sapiens]	32.3671	1	5	5	26	207	23.156	8.1	Structural constituent of cytoskeleton	Intermediate filament	Cytoskeletal protein	Cell growth and/or maintenance	CC	Yes	YES
4507511	NP_003246.1	TIMP2	7077	7077	0.00201102	Metalloproteinase inhibitor 2 precursor [Homo sapiens]	15.9091	1	3	3	8	220	24.383	7.49	Extracellular matrix structural constituent	Extracellular	Extracellular matrix protein	Cell growth and/or maintenance	SOM;HX;SP	Yes	YES
226529917	NP_001152759.1	TPI1	7167	7167	0.00200338	Triosephosphate isomerase isoform 2 [Homo sapiens]	63.6364	1	12	12	99	286	30.772	5.92	Receptor signaling complex scaffold activity	Cytoplasm	Adapter molecule	Cell communication;Signal transduction	-	Yes	YES
4507725	NP_000362.1	TTR	7276	7276	0.00199579	Transthyretin precursor [Homo sapiens]	80.2721	1	15	15	2387	147	15.877	5.76	Receptor signaling complex scaffold activity	Cytoplasm	Adapter molecule	Regulation of cell cycle	CC	Yes	YES
4507757	NP_000541.1	TYRP1	7306	7306	0.00199579	5,6-dihydroxyindole-2-carboxylic acid oxidase precursor [Homo sapiens]	3.35196	1	1	1	2	537	60.686	5.99	DNA binding	Nucleus	DNA binding protein	Regulation of nucleobase, nucleoside, nucleotide and nucleic acid metabolism	ZNFC2;KRAB	Yes	NO
4507953	NP_003397.1	YWHAZ	7534	7534	0.00199201	14-3-3 protein zeta/delta [Homo sapiens]	22.449	1	3	4	6	245	27.728	4.79	Transcription factor activity	Nucleus	Transcription factor	Regulation of nucleobase, nucleoside, nucleotide and nucleic acid metabolism	RING;CC;PRY;SPRY	Yes	YES
45505139	NP_689522.2	PIK3AP1	118788	118788	0.00198826	Phosphoinositide 3-kinase adapter protein 1 [Homo sapiens]	1.86335	1	1	1	1	805	90.341	5.4	Molecular function unknown	Nucleus	Unclassified	Biological_process unknown	CC	No	NO
4557287	NP_000020.1	AGT	183	183	0.00198327	Angiotensinogen preproprotein [Homo sapiens]	52.1649	1	14	14	419	485	53.121	6.32	Structural constituent of cytoskeleton	Cytoplasm	Cytoskeletal protein	Cell growth and/or maintenance	TUBULIN	Yes	YES
4557289	NP_000021.1	AGXT	189	189	0.00198327	Serine--pyruvate aminotransferase [Homo sapiens]	3.82653	1	1	1	1	392	42.982	8.4	Molecular function unknown	Golgi apparatus	Secreted polypeptide	Protein metabolism	SP;CC	Yes	NO
342187211	NP_001230106.1	ALDOA	226	226	0.00198078	Fructose-bisphosphate aldolase A isoform 2 [Homo sapiens]	42.823	1	12	12	65	418	45.232	8.25	DNA binding	Nucleus	DNA binding protein	Regulation of nucleobase, nucleoside, nucleotide and nucleic acid metabolism	-	Yes	YES
4557313	NP_001136.1	ANG	283	283	0.00197336	Angiogenin precursor [Homo sapiens]	24.4898	1	2	2	2	147	16.539	9.64	Phospholipase activity	Cytoplasm	Enzyme: Phospholipase	Lipid metabolism	ANK	Yes	YES
4557321	NP_000030.1	APOA1	335	335	0.00196234	Apolipoprotein A-I preproprotein [Homo sapiens]	68.9139	1	27	27	1084	267	30.759	5.76	Calcium ion binding	Extracellular	Secreted polypeptide	Cell communication;Signal transduction	SP;CC;FOLN;KAZAL;EF	Yes	YES
4557323	NP_000031.1	APOC3	345	345	0.00191596	Apolipoprotein C-III precursor [Homo sapiens]	16.1616	1	1	1	8	99	10.845	5.41	Defense/immunity protein activity	Extracellular;Plasma membrane	Defensin	Immune response	EGFL;CUB;PSI;LECTIN_C;EGFLAM;TM;KELCH;EGF	Yes	YES
705044002	NP_001289617.1	APOE	348	348	0.00188849	Apolipoprotein E isoform a precursor [Homo sapiens]	52.7697	1	16	16	702	343	39.023	6.24	Molecular function unknown	Plasma membrane	Unclassified	Immune response	SP;SEMA;PSI;IG	Yes	YES
4557389	NP_000553.1	C8A	731	731	0.00188849	Complement component C8 alpha chain preproprotein [Homo sapiens]	10.6164	1	4	4	11	584	65.121	6.47	Protease inhibitor activity	Extracellular	Protease inhibitor	Protein metabolism	SP;CYSTATIN	Yes	YES
4557395	NP_000058.1	CA2	760	760	0.00188399	Carbonic anhydrase 2 isoform 1 [Homo sapiens]	35	1	7	7	22	260	29.228	7.4	Lipid transporter activity	Extracellular	Transport/cargo protein	Transport;Lipid metabolism	SP;CC;TM	Yes	YES
4557417	NP_000582.1	CD14	929	929	0.00186015	Monocyte differentiation antigen CD14 precursor [Homo sapiens]	36.8	1	11	11	199	375	40.051	6.23	Protein serine/threonine kinase activity	Cytoplasm	Serine/threonine kinase	Intracellular signaling cascade;Signal transduction	S_T_kinase;CC;NES;NLS	Yes	YES
4557485	NP_000087.1	CP	1356	1356	0.00181936	Ceruloplasmin precursor [Homo sapiens]	68.6385	1	50	50	2179	1065	122.128	5.72	Transporter activity	Golgi apparatus	Transport/cargo protein	Transport	CC	Yes	YES
4557581	NP_001435.1	FABP5	2171	2171	0.00180133	Fatty acid-binding protein, epidermal [Homo sapiens]	10.3704	1	1	1	1	135	15.155	7.01	Ribonuclease activity	Cytoplasm	Ribonuclease	Regulation of nucleobase, nucleoside, nucleotide and nucleic acid metabolism	SP	Yes	YES
4557585	NP_001437.1	FABP7	2173	2173	0.00179214	Fatty acid-binding protein, brain [Homo sapiens]	33.3333	1	3	3	8	132	14.879	5.59	Catalytic activity	Cytoplasm	Enzyme: Reductase	Metabolism;Energy pathways	ALDKR	Yes	YES
4557587	NP_000128.1	FAH	2184	2184	0.00178003	Fumarylacetoacetase [Homo sapiens]	3.81862	1	1	1	1	419	46.344	6.95	Auxiliary transport protein activity	Endosome	Membrane transport protein	Transport	TM	No	YES
4557733	NP_000419.1	LTBP2	4053	4053	0.00177603	Latent-transforming growth factor beta-binding protein 2 precursor [Homo sapiens]	8.1274	1	11	11	35	1821	194.923	5.19	Motor activity	-	Motor protein	Cell growth and/or maintenance	CC;AAA	Yes	YES
4557779	NP_000252.1	MYOC	4653	4653	0.00177403	Myocilin precursor [Homo sapiens]	3.37302	1	1	1	3	504	56.937	5.54	Auxiliary transport protein activity	Plasma membrane	Membrane transport protein	Transport	TM;AAA	Yes	YES
4557791	NP_000425.1	NEU1	4758	4758	0.00176217	Sialidase-1 precursor [Homo sapiens]	2.16867	1	1	1	2	415	45.439	5.88	Receptor signaling complex scaffold activity	Golgi apparatus	Adapter molecule	Transport	-	No	YES
4557871	NP_001054.1	TF	7018	7018	0.00174755	Serotransferrin precursor [Homo sapiens]	89.255	1	70	70	7833	698	77	7.12	Ligase activity	Mitochondrion	Enzyme: Ligase	Metabolism;Energy pathways	-	Yes	YES
4557888	NP_000215.1	KRT18	3875	3875	0.0017275	Keratin, type I cytoskeletal 18 [Homo sapiens]	12.093	1	2	3	36	430	48.029	5.45	Transcription factor activity	Extracellular	Secreted polypeptide	Cell communication;Signal transduction	SP	Yes	YES
4557894	NP_000230.1	LYZ	4069	4069	0.00172186	Lysozyme C precursor [Homo sapiens]	27.027	1	2	2	18	148	16.526	9.16	Hydrolase activity	Lysosome	Enzyme: Hydrolase	Metabolism;Energy pathways	SP	Yes	YES
45580688	NP_000578.2	C7	730	730	0.00171998	Complement component C7 precursor [Homo sapiens]	16.9632	1	9	9	47	843	93.457	6.48	Molecular function unknown	Extracellular	Unclassified	Immune response	SP;VWD	Yes	YES
45594240	NP_002329.2	LSAMP	4045	4045	0.00169417	Limbic system-associated membrane protein preproprotein [Homo sapiens]	4.73373	1	1	1	5	338	37.37	6.98	DNA binding	Nucleus	DNA binding protein	Signal transduction	PAS	Yes	YES
191252782	NP_001122101.1	PAK6	56924	56924	0.00169417	Serine/threonine-protein kinase PAK 6 isoform 1 [Homo sapiens]	3.96476	1	1	1	1	681	74.822	9.52	Extracellular matrix structural constituent	Plasma membrane	Extracellular matrix protein	Cell growth and/or maintenance	TM;SP	Yes	NO
45827701	NP_005119.2	DOPEY2	9980	9980	0.00168335	Protein dopey-2 [Homo sapiens]	0.478677	1	1	1	1	2298	258.068	6.29	Voltage-gated ion channel activity	Integral to membrane;Nucleus	Voltage gated channel	Ion transport	TM;CC	Yes	NO
459642365	NP_001264044.1	DNAH11	8701	8701	0.00167266	Dynein heavy chain 11, axonemal [Homo sapiens]	0.575731	1	1	1	2	4516	520.038	6.44	Transporter activity	Cytoplasm	Transport/cargo protein	Transport	ADAP	Yes	YES
46249397	NP_057740.2	RRAGB	10325	10325	0.00166737	Ras-related GTP-binding protein B long isoform [Homo sapiens]	2.40642	1	1	1	4	374	43.223	6.21	Molecular function unknown	Cytoplasm	Unclassified	Protein metabolism	-	Yes	NO
47132557	NP_997647.1	FN1	2335	2335	0.00165169	Fibronectin isoform 1 preproprotein [Homo sapiens]	28.583	1	40	40	164	2477	272.16	5.5	Growth factor activity	Extracellular	Secreted polypeptide	Cell communication;Signal transduction	SP;FBG	Yes	YES
47132620	NP_000414.2	KRT2	3849	3849	0.0016491	Keratin, type II cytoskeletal 2 epidermal [Homo sapiens]	58.9984	1	20	29	632	639	65.393	8	Transcription factor activity	Nucleus	Transcription factor	Regulation of nucleobase, nucleoside, nucleotide and nucleic acid metabolism	HLH	Yes	YES
47419930	NP_001888.2	CSPG4	1464	1464	0.0016262	Chondroitin sulfate proteoglycan 4 precursor [Homo sapiens]	0.602929	1	1	1	1	2322	250.382	5.47	Protein serine/threonine kinase activity	Cytoplasmic vesicle	Serine/threonine kinase	Cell communication;Signal transduction	S_T_kinase;CC;TM	No	NO
4757752	NP_004664.1	ANGPTL1	9068	9068	0.00160637	Angiopoietin-related protein 1 precursor [Homo sapiens]	4.68432	1	2	2	5	491	56.683	8.21	Molecular function unknown	Extracellular	Secreted polypeptide	Metabolism;Energy pathways	COLL;C1Q;SP	Yes	YES
669033311	NP_001288172.1	ARHGDIA	396	396	0.00157751	Rho GDP-dissociation inhibitor 1 isoform e [Homo sapiens]	6.0241	1	1	1	2	249	27.501	5.01	Receptor activity	Plasma membrane	Cell surface receptor	Cell recognition	SP;LAMG;EGF;Band 4.1;TM	Yes	YES
4757826	NP_004039.1	B2M	567	567	0.0015728	Beta-2-microglobulin precursor [Homo sapiens]	57.9832	1	5	5	53	119	13.706	6.52	Chaperone activity	Cytoplasm	Chaperone	Protein metabolism	-	No	YES
4758022	NP_004077.1	COCH	1690	1690	0.00156347	Cochlin precursor [Homo sapiens]	2	1	1	1	4	550	59.445	7.96	Molecular function unknown	Plasma membrane	Integral membrane protein	Cell growth and/or maintenance	TM	Yes	YES
4758052	NP_004369.1	CRABP1	1381	1381	0.0015573	Cellular retinoic acid-binding protein 1 [Homo sapiens]	34.3066	1	5	5	10	137	15.556	5.38	Receptor signaling complex scaffold activity	Extracellular	Adapter molecule	Cell communication;Signal transduction	SP	Yes	YES
4758092	NP_004379.1	CTBS	1486	1486	0.00155424	Di-N-acetylchitobiase precursor [Homo sapiens]	6.23377	1	2	2	3	385	43.732	6.64	Protein serine/threonine kinase activity	Nucleus;Cytoplasm	Serine/threonine kinase	Cell communication;Signal transduction	S_T_kinase;HR1;CC;PH	Yes	YES
4758638	NP_004896.1	PRDX6	9588	9588	0.00152721	Peroxiredoxin-6 [Homo sapiens]	18.75	1	3	3	7	224	25.019	6.38	Metallopeptidase activity	Extracellular	Metallo protease	Protein metabolism	SP;ACR;TSP1	Yes	YES
4758708	NP_004262.1	LY86	9450	9450	0.00151405	Lymphocyte antigen 86 precursor [Homo sapiens]	3.7037	1	1	1	1	162	17.894	6.07	Transcription regulator activity	Nucleus	Transcription regulatory protein	Regulation of nucleobase, nucleoside, nucleotide and nucleic acid metabolism	KRAB;ZNFC2	No	NO
4758950	NP_000933.1	PPIB	5479	5479	0.00150971	Peptidyl-prolyl cis-trans isomerase B precursor [Homo sapiens]	25	1	5	5	11	216	23.728	9.41	Lipid phosphatase activity	Endoplasmic reticulum	Lipid phosphatase	Cell communication;Signal transduction	SP	Yes	YES
4759164	NP_004589.1	SPOCK1	6695	6695	0.00150539	Testican-1 precursor [Homo sapiens]	2.05011	1	1	1	8	439	49.092	6.1	Peroxidase activity	Lysosome	Enzyme: Peroxidase	Metabolism;Energy pathways	-	Yes	YES
352962176	NP_001238759.1	SPP1	6696	6696	0.00147175	Osteopontin isoform 5 [Homo sapiens]	25.6881	1	5	5	84	327	37.222	4.73	G-protein coupled receptor activity	Plasma membrane;Nucleus	G protein coupled receptor	Cell communication;Signal transduction	SP;Cadherin;EGFL;LAMG;HRM;GPS;TM	Yes	YES
4759208	NP_004774.1	TAOK2	9344	9344	0.00146629	Serine/threonine-protein kinase TAO2 isoform 2 [Homo sapiens]	2.28789	1	1	1	1	1049	119.207	7.47	Chromatin binding	Nucleus	Cell cycle control protein	Cell communication;Signal transduction;Chromosome segregation	-	Yes	NO
47933379	NP_003818.2	NAPA	8775	8775	0.00144353	Alpha-soluble NSF attachment protein [Homo sapiens]	23.3898	1	5	5	11	295	33.211	5.36	Molecular function unknown	Integral to membrane	Unclassified	Biological_process unknown	SP;CC;TM	Yes	YES
13435361	NP_077739.1	DSC1	1823	1823	0.00141827	Desmocollin-1 isoform Dsc1a preproprotein [Homo sapiens]	2.12528	1	1	1	1	894	99.924	5.43	Transcription factor activity	Nucleus	Transcription factor	Regulation of nucleobase, nucleoside, nucleotide and nucleic acid metabolism	NLS;CC	No	YES
4826762	NP_005134.1	HP	3240	3240	0.00140879	Haptoglobin isoform 1 preproprotein [Homo sapiens]	50.4926	1	17	17	59	406	45.177	6.58	Transcription regulator activity	Nucleus;Chromosome	Transcription regulatory protein	Regulation of nucleobase, nucleoside, nucleotide and nucleic acid metabolism	TUDOR;MBD;SET;PSET;CC;PreSET	Yes	YES
225579152	NP_001139478.1	IGFALS	3483	3483	0.00139882	Insulin-like growth factor-binding protein complex acid labile subunit isoform 1 precursor [Homo sapiens]	14.7745	1	7	7	43	643	70.192	6.93	Transcription regulator activity	Nucleus	Transcription regulatory protein	Cell communication;Signal transduction	CC	Yes	YES
4826898	NP_005013.1	PFN1	5216	5216	0.00139758	Profilin-1 [Homo sapiens]	10	1	1	1	2	140	15.045	8.27	Transcription factor activity	Nucleus	Transcription factor	Regulation of nucleobase, nucleoside, nucleotide and nucleic acid metabolism	ZnF_C4;HOLI	Yes	YES
4826904	NP_005016.1	SERPINI1	5274	5274	0.00139388	Neuroserpin precursor [Homo sapiens]	5.60976	1	2	2	3	410	46.397	4.91	Molecular function unknown	-	Unclassified	Cell growth and/or maintenance	-	Yes	YES
48762918	NP_006189.2	PCP4	5121	5121	0.00138291	Purkinje cell protein 4 [Homo sapiens]	16.129	1	1	1	1	62	6.787	6.71	Dipeptidase activity	Plasma membrane	Integral membrane protein	Biological_process unknown;Protein metabolism	TM	Yes	NO
48762934	NP_000080.2	COL1A2	1278	1278	0.00137929	Collagen alpha-2(I) chain precursor [Homo sapiens]	2.85505	1	3	3	5	1366	129.235	8.95	Cytoskeletal protein binding	Nucleus	Cytoskeletal associated protein	Cell growth and/or maintenance	SPRY;LISH;CTLH	No	YES
67782338	NP_001019978.1	APLP1	333	333	0.0013721	Amyloid-like protein 1 isoform 1 precursor [Homo sapiens]	14.9002	1	7	7	24	651	72.202	5.8	Isomerase activity	Endoplasmic reticulum	Enzyme: Isomerase	Protein metabolism	SP	Yes	YES
4885259	NP_005250.1	MSTN	2660	2660	0.00135304	Growth/differentiation factor 8 precursor [Homo sapiens]	10.1333	1	2	2	4	375	42.722	6.76	Receptor activity	Plasma membrane	Cell surface receptor	Cell communication;Signal transduction	SP;TM	Yes	YES
4885323	NP_005293.1	GPR37	2861	2861	0.0013441	Prosaposin receptor GPR37 precursor [Homo sapiens]	5.54649	1	2	2	10	613	67.07	8.27							YES
4885351	NP_005300.1	GPT	2875	2875	0.00132052	Alanine aminotransferase 1 [Homo sapiens]	6.45161	1	1	1	2	496	54.602	7.18	Cell adhesion molecule activity	Plasma membrane	Cell junction protein	Cell growth and/or maintenance	L27;PDZ;CC	No	NO
49472828	NP_056203.2	YIPF3	25844	25844	0.00132052	Protein YIPF3 [Homo sapiens]	2.85714	1	1	1	2	350	38.223	5.76	Cell adhesion molecule activity	Extracellular;Nucleus	Cell junction protein	Cell growth and/or maintenance	SOM;HX;SP	Yes	YES
495528154	NP_001265003.1	COL5A1	1289	1289	0.00131067	Collagen alpha-1(V) chain isoform 2 preproprotein [Homo sapiens]	2.28509	1	2	2	3	1838	183.54	5.07	Extracellular matrix structural constituent	Extracellular	Extracellular matrix protein	Cell growth and/or maintenance	SP;CC;FBG	No	YES
5031695	NP_005657.1	CFHR2	3080	3080	0.00129775	Complement factor H-related protein 2 precursor [Homo sapiens]	23.3333	1	1	4	6	270	30.631	6.38	Cell adhesion molecule activity	Membrane fraction	Adhesion molecule	Cell adhesion;Immune response	SP	Yes	YES
5031701	NP_005851.1	FSTL3	10272	10272	0.00127268	Follistatin-related protein 3 precursor [Homo sapiens]	4.56274	1	1	1	1	263	27.645	6.77	Extracellular matrix structural constituent	Extracellular	Extracellular matrix protein	Biological_process unknown	FOLN;KAZAL;SP	Yes	NO
5031809	NP_005536.1	ISLR	3671	3671	0.00126656	Immunoglobulin superfamily containing leucine-rich repeat protein precursor [Homo sapiens]	9.11215	1	3	3	6	428	45.968	5.15	Extracellular matrix structural constituent	Secretory granule	Extracellular matrix protein	Immune response	SP;SCP	Yes	YES
5031863	NP_005558.1	LGALS3BP	3959	3959	0.00126352	Galectin-3-binding protein precursor [Homo sapiens]	12.4786	1	5	5	6	585	65.289	5.27	Guanyl-nucleotide exchange factor activity	Cytoplasm	Guanine nucleotide exchange factor	Cell communication;Signal transduction	-	No	YES
5031873	NP_005561.1	LMAN1	3998	3998	0.00125949	Protein ERGIC-53 precursor [Homo sapiens]	2.54902	1	1	1	2	510	57.513	6.77	Receptor binding	Extracellular	Ligand	Cell communication;Signal transduction	SP;SEMA;PSI;IG	Yes	NO
4757810	NP_004037.1	ATP5A1	498	498	0.00125899	ATP synthase subunit alpha, mitochondrial isoform a precursor [Homo sapiens]	2.35081	1	1	1	15	553	59.714	9.13	Molecular function unknown	Extracellular	Secreted polypeptide	Biological_process unknown	SP;WAP;TM	Yes	YES
50363217	NP_000286.3	SERPINA1	5265	5265	0.00125749	Alpha-1-antitrypsin precursor [Homo sapiens]	66.9856	1	36	36	2103	418	46.707	5.59	Extracellular matrix structural constituent	Extracellular	Extracellular matrix protein	Cell growth and/or maintenance	SP;TSP1	Yes	YES
50659080	NP_001076.2	SERPINA3	12	12	0.00125449	Alpha-1-antichymotrypsin precursor [Homo sapiens]	59.5745	1	24	24	1383	423	47.621	5.52	Cytokine activity	Extracellular	Cytokine	Cell communication;Signal transduction	SP	Yes	YES
50843948	NP_078881.3	ARHGAP10	79658	79658	0.00125152	Rho GTPase-activating protein 10 [Homo sapiens]	1.01781	1	1	1	11	786	89.318	7.18	Molecular function unknown	Plasma membrane	Integral membrane protein;Unclassified	Cell communication;Signal transduction;Biological_process unknown	SP;PKD;TM	Yes	NO
50845384	NP_008919.3	ADAMTS1	9510	9510	0.00124266	A disintegrin and metalloproteinase with thrombospondin motifs 1 preproprotein [Homo sapiens]	9.51396	1	4	4	35	967	105.29	6.83	Molecular function unknown	Plasma membrane	Integral membrane protein	Biological_process unknown	SP;SEMA;PSI;TM	Yes	YES
164419743	NP_001104792.1	DDX54	79039	79039	0.00123105	ATP-dependent RNA helicase DDX54 isoform 1 [Homo sapiens]	0.793651	1	1	1	2	882	98.605	10.02	Antigen binding	Plasma membrane	Immunoglobulin	Immune response	SP;TM	Yes	NO
335353804	NP_056099.3	SZT2	23334	23384	0.00122532	Protein SZT2 [Homo sapiens]	0.592593	1	1	1	1	3375	371.621	6.33	Guanyl-nucleotide exchange factor activity	Golgi apparatus	Guanine nucleotide exchange factor	Cell communication;Signal transduction	Sec7	Yes	NO
514239916	NP_000057.2	C8B	732	732	0.00121894	Complement component C8 beta chain isoform 1 preproprotein [Homo sapiens]	15.736	1	8	8	53	591	67.003	8.13	Transporter activity	Lysosome	Transport/cargo protein	Metabolism;Energy pathways	SP	Yes	YES
51477714	NP_002363.2	MAN2A1	4124	4124	0.00121683	Alpha-mannosidase 2 [Homo sapiens]	0.961538	1	1	1	1	1144	131.057	7.58	Translation regulator activity	Cytoplasm	Translation regulatory protein	Protein metabolism	RRM;KH;NLS	No	YES
51479145	NP_006412.2	ARFGEF1	10565	10565	0.00120885	Brefeldin A-inhibited guanine nucleotide-exchange protein 1 [Homo sapiens]	1.78475	1	1	1	1	1849	208.634	5.85	Molecular function unknown	Extracellular	Secreted polypeptide	Biological_process unknown	SP;UTG	Yes	NO
11095441	NP_005580.1	ALDH6A1	4329	4329	0.00118402	Methylmalonate-semialdehyde dehydrogenase [acylating], mitochondrial isoform 1 precursor [Homo sapiens]	1.86916	1	1	1	2	535	57.803	8.5	Chaperone activity	Cytoplasm	Chaperone	Protein metabolism	-	Yes	NO
51558724	NP_112217.2	ADAMTS12	81792	81792	0.00118402	A disintegrin and metalloproteinase with thrombospondin motifs 12 preproprotein [Homo sapiens]	1.00376	1	1	1	8	1594	177.56	7.87	Ubiquitin-specific protease activity	Nucleus	Ubiquitin proteasome system protein	Protein metabolism	ZNFC2	Yes	NO
5174673	NP_006071.1	SEMA3A	10371	10371	0.00116568	Semaphorin-3A precursor [Homo sapiens]	3.89105	1	2	2	3	771	88.833	7.42	Serine-type peptidase activity	Extracellular	Serine protease	Protein metabolism	CUB;EGFCA;SUSHI;TRYPSIN;SP	Yes	YES
13325075	NP_002817.2	QSOX1	5768	5768	0.00115041	Sulfhydryl oxidase 1 isoform a precursor [Homo sapiens]	14.9933	1	8	8	23	747	82.526	8.92	Cell adhesion molecule activity	Plasma membrane	Adhesion molecule	Cell communication;Signal transduction	SP;IG;TM;FN3	Yes	YES
522838240	NP_001265612.1	AMOTL2	51421	51421	0.0011479	Angiomotin-like protein 2 isoform 1 [Homo sapiens]	1.79211	1	1	1	1	837	91.762	8.41	Molecular function unknown	-	Unclassified	Biological_process unknown	SP;TPR;PB1;SH3	No	NO
5231228	NP_003721.2	RNASET2	8635	8635	0.00113066	Ribonuclease T2 precursor [Homo sapiens]	25.7812	1	4	4	9	256	29.462	7.08	Transporter activity	Golgi apparatus	Transport/cargo protein	Transport	SP;TM	Yes	YES
52345387	NP_001004431.1	METRNL	284207	284207	0.00112583	Meteorin-like protein precursor [Homo sapiens]	3.85852	1	1	1	1	311	34.376	8.35	Cytoskeletal protein binding	Plasma membrane	Cytoskeletal associated protein	Cell growth and/or maintenance	TM;CC	No	YES
52353302	NP_001005209.1	TMEM198	130612	130612	0.00112343	Transmembrane protein 198 [Homo sapiens]	2.5	1	1	1	1	360	39.449	9.92	Receptor signaling complex scaffold activity	Cytoplasm	Adapter molecule	Cell communication;Signal transduction	-	Yes	NO
528524481	NP_001268652.1	BTD	686	686	0.00111158	Biotinidase isoform 1 [Homo sapiens]	9.72477	1	4	4	31	545	61.29	6.01	Serine-type peptidase activity	Extracellular	Serine protease	Protein metabolism	TRYPSIN;SP	Yes	YES
23110944	NP_002782.1	PSMA6	5687	5687	0.00110151	Proteasome subunit alpha type-6 isoform a [Homo sapiens]	5.28455	1	1	1	1	246	27.382	6.76	Transcription factor activity	Nucleus;Cytoplasm	Transcription factor	Cell communication;Signal transduction	ZNFC2;BRLZ;CC	Yes	YES
7549809	NP_005023.2	PLS3	5358	5358	0.00108637	Plastin-3 isoform 1 [Homo sapiens]	3.49206	1	2	2	4	630	70.766	5.6							YES
53832009	NP_066921.2	CACNA1H	8912	8912	0.00107969	Voltage-dependent T-type calcium channel subunit alpha-1H isoform a [Homo sapiens]	1.06247	1	1	1	4	2353	258.997	7.37	DNA binding;Transcription regulator activity	Nucleus	Cell cycle control protein;Transcription regulatory protein	Cell communication;Signal transduction	BRCT	No	NO
14550407	NP_000054.2	C2	717	717	0.00107528	Complement C2 isoform 1 preproprotein [Homo sapiens]	24.3351	1	15	15	66	752	83.214	7.42	Transcription regulator activity	Nucleus	Transcription regulatory protein	Regulation of nucleobase, nucleoside, nucleotide and nucleic acid metabolism	CC	Yes	YES
21735621	NP_005909.2	MDH2	4191	4191	0.00107528	Malate dehydrogenase, mitochondrial isoform 1 precursor [Homo sapiens]	3.25444	1	1	1	1	338	35.481	8.68	Molecular function unknown	Integral to membrane	Unclassified	Biological_process unknown	GRAM;CC;TBC	Yes	YES
541862389	NP_001269408.1	PRR23D1	100131608	100131608	0.00106227	Proline-rich protein 23D1 [Homo sapiens]	4.30108	1	1	1	1	279	31.031	6.52	Protease inhibitor activity	Extracellular	Protease inhibitor	Protein metabolism	FOLN;KAZAL;SP;CC;EF	Yes	NO
54292123	NP_000072.2	LYST	1130	1130	0.00104958	Lysosomal-trafficking regulator [Homo sapiens]	0.342015	1	1	1	1	3801	428.866	6.61	Transcription regulator activity	Nucleolus	Transcription regulatory protein	Regulation of nucleobase, nucleoside, nucleotide and nucleic acid metabolism	MBD;AT_hook;CC;PHD;BROMO;DDT	Yes	YES
544186032	NP_001269633.1	PDIA6	10130	10130	0.00101325	Protein disulfide-isomerase A6 isoform a [Homo sapiens]	2.84553	1	1	1	2	492	53.867	5.33	Receptor binding	Extracellular	Ligand	Cell communication;Signal transduction	EGF;SP;WIF	Yes	YES
40255005	NP_116201.7	PLXDC2	84898	84898	0.00101325	Plexin domain-containing protein 2 isoform 1 precursor [Homo sapiens]	10.397	1	4	4	8	529	59.546	6.46	Molecular function unknown	Extracellular	Unclassified	Biological_process unknown	SP	Yes	YES
544346263	NP_001269724.1	ZNF7	7553	7553	0.00100169	Zinc finger protein 7 isoform 1 [Homo sapiens]	3.15638	1	1	1	1	697	79.064	8.27	RNA binding	Cytoplasm	RNA binding protein	Regulation of nucleobase, nucleoside, nucleotide and nucleic acid metabolism	-	Yes	NO
5453678	NP_006423.1	NPC2	10577	10577	0.000990391	Epididymal secretory protein E1 precursor [Homo sapiens]	51.6556	1	6	6	41	151	16.559	7.65	Receptor activity	Plasma membrane	Complement receptor	Immune response	SP;TM;IGC2;IGV;IG	Yes	YES
5453914	NP_006218.1	PLTP	5360	5360	0.000973915	Phospholipid transfer protein isoform a precursor [Homo sapiens]	26.1663	1	10	10	86	493	54.705	7.01	Extracellular matrix structural constituent	Extracellular	Extracellular matrix protein	Cell growth and/or maintenance	NIDO;G2F;EGFCA;THYRO;LDLRB;SP	Yes	YES
545687487	NP_001269951.1	GMPR2	51292	51292	0.000972118	GMP reductase 2 isoform 4 [Homo sapiens]	2.8103	1	1	1	5	427	46.908	8.51							YES
54607035	NP_000204.3	ITGB4	3691	3691	0.00095914	Integrin beta-4 isoform 1 precursor [Homo sapiens]	1.427	1	1	1	3	1822	202.039	6.09	Transferase activity	Golgi apparatus	Enzyme: Glycosyltransferase	Metabolism;Energy pathways	TM	Yes	NO
41322916	NP_958782.1	PLEC	5339	5330	0.000940871	Plectin isoform 1 [Homo sapiens]	0.234842	1	1	1	2	4684	531.466	5.96	Lipid phosphatase activity	-	Lipid phosphatase	Cell communication;Signal transduction	CC	No	NO
54873613	NP_940978.2	AGRN	375790	375790	0.000940871	Agrin isoform 2 precursor [Homo sapiens]	3.81418	1	6	6	10	2045	214.706	6.4	Calcium ion binding	Plasma membrane	Calcium binding protein	Cell communication;Signal transduction	SP;CC;TM;Cadherin	Yes	YES
109698601	NP_001035897.1	CLN3	1201	1201	0.000924365	Battenin isoform a [Homo sapiens]	6.84932	1	1	1	1	438	47.592	6.38	Calcium ion binding	Plasma membrane	Calcium binding protein	Cell communication;Signal transduction	SP;CC;TM;Cadherin	Yes	NO
55742693	NP_078922.1	ZYG11B	79699	79699	0.00091315	Protein zyg-11 homolog B [Homo sapiens]	0.94086	1	1	1	1	744	83.867	6.86	Structural molecule activity	-	Structural protein	Cell motility	MYOSIN;CC	No	NO
55743122	NP_006735.2	RBP4	5950	5950	0.000909996	Retinol-binding protein 4 precursor [Homo sapiens]	72.6368	1	12	12	273	201	22.995	6.07	Cytoskeletal protein binding	Cytoplasm	Cytoskeletal associated protein	Cell growth and/or maintenance	ANK;MYOSIN;IQ	Yes	YES
55769552	NP_001713.2	POLR3D	661	661	0.000905306	DNA-directed RNA polymerase III subunit RPC4 [Homo sapiens]	1.75879	1	1	1	2	398	44.368	6.98	Molecular function unknown	-	Unclassified	Regulation of nucleobase, nucleoside, nucleotide and nucleic acid metabolism	SP;Endonuclease;TM	Yes	NO
4502599	NP_001748.1	CBR1	873	873	0.000882559	Carbonyl reductase [NADPH] 1 isoform 1 [Homo sapiens]	5.77617	1	1	1	6	277	30.356	8.32							YES
558757349	NP_001273942.1	GLIPR2	152007	152007	0.000866592	Golgi-associated plant pathogenesis-related protein 1 isoform e [Homo sapiens]	15.3846	1	2	2	3	169	18.918	9.61	Transcription regulator activity	-	Transcription regulatory protein	Regulation of nucleobase, nucleoside, nucleotide and nucleic acid metabolism	CC;KRAB;PH;TBC	No	NO
55925576	NP_000588.2	IGFBP2	3485	3485	0.000855337	Insulin-like growth factor-binding protein 2 precursor [Homo sapiens]	32.3171	1	9	9	65	328	35.114	7.5	Molecular function unknown	-	Unclassified	Biological_process unknown	CC;RRM	Yes	YES
55956899	NP_000217.2	KRT9	3857	3857	0.00085188	Keratin, type I cytoskeletal 9 [Homo sapiens]	56.8218	1	24	25	628	623	62.027	5.24	Molecular function unknown	Endoplasmic reticulum	Unclassified	Biological_process unknown	PTB;CC;TBC	Yes	YES
56682959	NP_002023.2	FTH1	2495	2495	0.000849134	Ferritin heavy chain [Homo sapiens]	3.82514	1	1	1	2	183	21.212	5.55	Molecular function unknown	-	Unclassified	Biological_process unknown;Signal transduction	WD40	No	YES
56699495	NP_006094.3	WFDC2	10406	10406	0.000847087	WAP four-disulfide core domain protein 2 precursor [Homo sapiens]	14.5161	1	1	1	5	124	12.984	4.84	Molecular function unknown	-	Unclassified	Biological_process unknown	CC	No	YES
57163987	NP_055878.1	SLC8A2	6543	6543	0.000838326	Sodium/calcium exchanger 2 precursor [Homo sapiens]	0.760043	1	1	1	1	921	100.304	5.15	Molecular function unknown	-	Unclassified	Biological_process unknown	CH;CC	Yes	NO
57232740	NP_005459.2	NAALADL1	10004	10004	0.00083633	N-acetylated-alpha-linked acidic dipeptidase-like protein [Homo sapiens]	4.59459	1	1	1	1	740	80.508	5.36	Catalytic activity	Extracellular	Enzyme: Glycosidase	Metabolism;Energy pathways	SP	Yes	NO
57242755	NP_055759.3	CLSTN1	22883	22883	0.000829745	Calsyntenin-1 isoform 2 precursor [Homo sapiens]	23.4809	1	1	15	148	971	108.574	4.93							YES
5729770	NP_000382.3	TPP1	1200	1200	0.00082844	Tripeptidyl-peptidase 1 preproprotein [Homo sapiens]	10.4796	1	3	3	8	563	61.21	6.48	Intracellular transporter activity	Nucleus	Integral membrane protein	Cell growth and/or maintenance	TM;CC	Yes	YES
57242793	NP_057331.2	IMPG2	50939	50939	0.00082844	Interphotoreceptor matrix proteoglycan 2 precursor [Homo sapiens]	1.53102	1	1	1	1	1241	138.534	4.61							YES
5729909	NP_006542.1	SCGB1D2	10647	10647	0.000814355	Secretoglobin family 1D member 2 precursor [Homo sapiens]	10	1	1	1	1	90	9.918	8.25	Ribonuclease activity	Cytoplasm	Ribonuclease	Gene silencing	DEXDc;HELIC;DSRM;CC	Yes	YES
91208437	NP_057657.2	GMIP	51291	51291	0.000812263	GEM-interacting protein isoform 1 [Homo sapiens]	1.03093	1	1	1	1	970	106.617	5.72	Molecular function unknown	Cytoplasm	Unclassified	Cell growth and/or maintenance	ADF	Yes	NO
573459706	NP_001275961.1	SERPINA4	5267	5267	0.00080811	Kallistatin isoform 1 [Homo sapiens]	28.0172	1	10	10	62	464	52.46	8	Helicase activity	Nucleus	RNA helicase	Regulation of nucleobase, nucleoside, nucleotide and nucleic acid metabolism	DEXDc;HELIC;CC	Yes	YES
573459696	NP_001275949.1	KIF6	221458	221458	0.00080811	Kinesin-like protein KIF6 isoform 2 [Homo sapiens]	2.63488	1	1	1	1	797	90.531	6.89	Oxidoreductase activity	Mitochondrial membrane	Enzyme: Oxidoreductase	Energy pathways	TM	Yes	NO
7382460	NP_001031.2	SHBG	6462	6462	0.000793506	Sex hormone-binding globulin isoform 1 precursor [Homo sapiens]	52.7363	1	11	11	52	402	43.752	6.71	Hydrolase activity	Cytoplasm	Enzyme: Hydrolase	Metabolism;Energy pathways	CC;CYCLIN	Yes	YES
577019448	NP_001276718.1	GPI	2821	2821	0.000792313	Glucose-6-phosphate isomerase isoform 3 [Homo sapiens]	2.51256	1	1	1	1	597	67.243	8.97	Molecular function unknown	Cytoplasm	Unclassified	Biological_process unknown	-	No	YES
578846888	XP_006726864.1	LOC102724652	102724652	102724652	0.000791123	Alpha-crystallin A chain isoform X1 [Homo sapiens]	46.2428	1	7	7	53	173	19.897	6.2	Receptor activity	Plasma membrane	Cell surface receptor	Cell communication;Signal transduction	-	Yes	YES
5802984	NP_006867.1	B4GAT1	11041	11041	0.0007864	Beta-1,4-glucuronyltransferase 1 [Homo sapiens]	38.7952	1	10	10	80	415	47.089	7.2	Phospholipase activity	Extracellular	Enzyme: Phospholipase	Metabolism;Energy pathways	SP	Yes	YES
5803011	NP_001966.1	ENO2	2026	2026	0.000784059	Gamma-enolase [Homo sapiens]	16.3594	1	1	4	32	434	47.239	5.03	Cell adhesion molecule activity	Plasma membrane	Adhesion molecule	Cell communication;Signal transduction	SP;IG;Ig_LIKE;IGC2;Band 4.1	Yes	YES
5803023	NP_006807.1	LMAN2	10960	10960	0.000778269	Vesicular integral-membrane protein VIP36 precursor [Homo sapiens]	31.1798	1	8	8	14	356	40.203	6.95	DNA binding	Nucleus	DNA binding protein	Regulation of nucleobase, nucleoside, nucleotide and nucleic acid metabolism	KISC;CC;NLS	Yes	YES
5803187	NP_006746.1	TALDO1	6888	6888	0.000772563	Transaldolase [Homo sapiens]	2.37389	1	1	1	1	337	37.516	6.81	Hydrolase activity	-	Enzyme: Hydrolase	Metabolism;Energy pathways	SP	Yes	YES
21618357	NP_659196.1	KLK11	11012	11012	0.000759204	Kallikrein-11 isoform 2 [Homo sapiens]	6.73759	1	1	1	2	282	31.039	8.94	Catalytic activity	Extracellular	Enzyme: Cyclotransferase	Metabolism;Energy pathways	SP	Yes	YES
5803225	NP_006752.1	YWHAE	7531	7531	0.000757023	14-3-3 protein epsilon [Homo sapiens]	20.7843	1	3	4	7	255	29.155	4.74	Molecular function unknown	-	Integral membrane protein	Biological_process unknown	TM	No	YES
5803227	NP_006817.1	YWHAQ	10971	10971	0.000751623	14-3-3 protein theta [Homo sapiens]	9.79592	1	1	2	2	245	27.747	4.78	Molecular function unknown	-	Unclassified	Biological_process unknown	-	No	YES
58331240	NP_055190.2	FETUB	26998	26998	0.000737938	Fetuin-B isoform 1 precursor [Homo sapiens]	4.97382	1	2	2	16	382	42.028	6.83	Hydrolase activity	-	Enzyme: Hydrolase	Biological_process unknown	SP	Yes	YES
586798211	NP_001276978.1	USO1	8615	8615	0.000734083	General vesicular transport factor p115 isoform 1 [Homo sapiens]	0.719424	1	1	1	9	973	109.127	4.89	Molecular function unknown	-	Unclassified	Biological_process unknown	FN3	Yes	NO
93140999	NP_001035257.1	LFNG	3955	3955	0.000733572	Beta-1,3-N-acetylglucosaminyltransferase lunatic fringe isoform a preproprotein [Homo sapiens]	2.37467	1	1	1	1	379	41.747	9.17	Molecular function unknown	-	Unclassified	Cell growth and/or maintenance	CC	Yes	YES
5901956	NP_009016.1	FSTL1	11167	11167	0.000728752	Follistatin-related protein 1 precursor [Homo sapiens]	8.76623	1	2	2	2	308	34.963	5.52	Hydrolase activity	Cytoplasm	Enzyme: Esterase	Metabolism;Energy pathways	START	Yes	YES
5901980	NP_008962.1	HSF2BP	11077	11077	0.000722754	Heat shock factor 2-binding protein [Homo sapiens]	2.69461	1	1	1	1	334	37.621	5.53	Molecular function unknown	-	Integral membrane protein	Biological_process unknown	TM;SP	No	NO
59710107	NP_067645.3	ZNF350	59348	59348	0.00071881	Zinc finger protein 350 [Homo sapiens]	1.69173	1	1	1	1	532	59.973	8.62	Molecular function unknown	-	Unclassified	Biological_process unknown	RASGAP;VPS9	No	NO
597709787	NP_001278017.1	WDR87	83889	83889	0.00071394	WD repeat-containing protein 87 isoform 1 [Homo sapiens]	0.343407	1	1	1	1	2912	337.622	7.25	Cell adhesion molecule activity	Plasma membrane	Adhesion molecule	Cell growth and/or maintenance	SP;Cadherin;TM	Yes	YES
6006001	NP_002075.2	GPX3	2878	2878	0.000712011	Glutathione peroxidase 3 precursor [Homo sapiens]	41.5929	1	6	6	262	226	25.537	8.13	Extracellular matrix structural constituent	Extracellular	Extracellular matrix protein	Cell growth and/or maintenance	SP;LRR	Yes	YES
6005920	NP_009048.1	TRH	7200	7200	0.000712011	Thyrotropin releasing hormone preproprotein [Homo sapiens]	18.1818	1	2	2	4	242	27.388	5.45	Catalytic activity	Cell projection	Enzyme: Dehydrogenase	Metabolism;Energy pathways	-	Yes	YES
607344299	NP_001278295.1	PERM1	84808	84808	0.000707232	PGC-1 and ERR-induced regulator in muscle protein 1 isoform 1 [Homo sapiens]	0.759494	1	1	1	4	790	81.301	5.58	G-protein coupled receptor activity	Integral to membrane	G protein coupled receptor	Cell communication;Signal transduction	TM	No	NO
613410203	NP_787069.4	SOWAHA	134548	134548	0.000701582	Ankyrin repeat domain-containing protein SOWAHA precursor [Homo sapiens]	1.82149	1	1	1	1	549	57.373	10.18	Cytoskeletal anchoring activity	Cytoplasm	Anchor protein	Cell growth and/or maintenance	WD40	Yes	NO
615276312	NP_001017975.4	HFM1	164045	164045	0.000692818	Probable ATP-dependent DNA helicase HFM1 [Homo sapiens]	0.836237	1	1	1	1	1435	162.493	7.09	Transporter activity	Extracellular	Secreted polypeptide	Biological_process unknown	SP;CYSTATIN	Yes	NO
618857451	NP_001073892.3	GRIP2	80852	80852	0.000673483	Glutamate receptor-interacting protein 2 [Homo sapiens]	1.34228	1	1	1	1	1043	112.504	6.44	Cell adhesion molecule activity	Plasma membrane	Adhesion molecule	Immune response	IG;IGC2;TM;SP;Ig_LIKE	Yes	NO
618857456	NP_542778.2	ZNF280A	129025	129025	0.000661089	Zinc finger protein 280A [Homo sapiens]	7.38007	1	1	1	1	542	60.545	8.59	Receptor binding;Lipid binding	Extracellular	Ligand	Cell communication;Signal transduction	SP;CC	Yes	NO
62122917	NP_001014364.1	FLG2	388698	388698	0.000656967	Filaggrin-2 [Homo sapiens]	0.460059	1	1	1	1	2391	247.928	8.31	Molecular function unknown	-	Unclassified	Biological_process unknown	A2M;KAZAL	No	YES
312147315	NP_001185879.1	MYO16	23026	23026	0.000654519	Unconventional myosin-XVI isoform 1 [Homo sapiens]	0.797872	1	1	1	1	1880	208.712	6.87	Molecular function unknown	Extracellular	Unclassified	Hormone metabolism	SP;CC	Yes	NO
62414289	NP_003371.2	VIM	7431	7431	0.000637879	Vimentin [Homo sapiens]	12.4464	1	5	5	13	466	53.619	5.12	Molecular function unknown	Secretory granule	Secreted polypeptide	Protein metabolism	SP	Yes	YES
62422577	NP_056493.3	NBEA	26960	26960	0.000636338	Neurobeachin isoform 1 [Homo sapiens]	0.475221	1	1	1	1	2946	327.614	6.18	RNA binding	Nucleus	RNA binding protein	Regulation of nucleobase, nucleoside, nucleotide and nucleic acid metabolism	RRM	No	NO
73427803	NP_001026973.1	LLGL2	3993	3993	0.000627247	Lethal(2) giant larvae protein homolog 2 isoform c [Homo sapiens]	1.56863	1	1	1	3	1020	113.377	7.52	Molecular function unknown	-	Unclassified	Biological_process unknown	LIM	No	NO
148277022	NP_001087195.1	SEPP1	6414	6414	0.000627247	Selenoprotein P isoform 2 [Homo sapiens]	2.43309	1	1	1	5	411	46.179	8.03	Extracellular matrix structural constituent	Extracellular	Extracellular matrix protein	Cell growth and/or maintenance	EGFL;EGFCA;SP	Yes	YES
62739186	NP_000177.2	CFH	3075	3075	0.00061914	Complement factor H isoform a precursor [Homo sapiens]	20.9586	1	19	20	93	1231	138.979	6.62	Structural molecule activity	-	Cell cycle control protein	Cell communication;Signal transduction	-	No	YES
190194423	NP_001121782.1	SPARCL1	8404	8404	0.000616243	SPARC-like protein 1 isoform 1 precursor [Homo sapiens]	7.98193	1	3	3	8	664	75.161	4.81	Cell adhesion molecule activity	Plasma membrane	Adhesion molecule	Biological_process unknown	SP;Ig_LIKE;IGC2;IG	Yes	YES
635172819	NP_001073982.3	CPN2	1370	1370	0.000613017	Carboxypeptidase N subunit 2 precursor [Homo sapiens]	8.25688	1	3	3	4	545	60.518	5.99	Extracellular matrix structural constituent	Extracellular	Extracellular matrix protein	Cell growth and/or maintenance	TM;SEA;EGFL	No	YES
4504373	NP_000512.1	HEXB	3074	3074	0.000606315	Beta-hexosaminidase subunit beta isoform 1 preproprotein [Homo sapiens]	3.77698	1	2	2	2	556	63.071	6.76	Auxiliary transport protein activity	Integral to membrane	Membrane transport protein	Transport	TM	No	YES
50659093	NP_056089.1	MAN2B2	23324	23324	0.000603537	Epididymis-specific alpha-mannosidase isoform 1 precursor [Homo sapiens]	1.2884	1	1	1	1	1009	113.908	7.24	Aminopeptidase activity	Cytoplasm	Aminopeptidase	Protein metabolism	-	Yes	YES
68077164	NP_079328.3	MAP3K19	80122	80122	0.000598057	Mitogen-activated protein kinase kinase kinase 19 isoform 1 [Homo sapiens]	1.50602	1	1	1	2	1328	150.442	7.05	Signal transducer activity	Endoplasmic reticulum	Integral membrane protein	Cell communication;Signal transduction	TM;SP	No	YES
289547636	NP_057630.2	C1RL	51279	51279	0.000576464	Complement C1r subcomponent-like protein isoform 1 precursor [Homo sapiens]	3.08008	1	1	1	1	487	53.464	7.2	Serine-type peptidase activity	-	Serine protease	Immune response	SP;CUB;TRYPSIN	Yes	YES
6631090	NP_001554.2	IMPG1	3617	3617	0.000573327	Interphotoreceptor matrix proteoglycan 1 isoform 1 precursor [Homo sapiens]	3.3877	1	2	2	3	797	89.331	4.89	Transporter activity	Golgi apparatus	Transport/cargo protein	Transport	CC;TM	Yes	YES
66346698	NP_000254.2	NAGLU	4669	4669	0.000572704	Alpha-N-acetylglucosaminidase precursor [Homo sapiens]	2.15343	1	1	1	2	743	82.214	6.65	GTPase activator activity	Plasma membrane	GTPase activating protein	Cell communication;Signal transduction	CC;C1;RHOGAP	Yes	YES
66346706	NP_776169.2	NEGR1	257194	257194	0.000572704	Neuronal growth regulator 1 precursor [Homo sapiens]	11.5819	1	2	2	5	354	38.694	6.21	Catalytic activity	Cytoplasm	Enzyme: Reductase	Metabolism	-	Yes	YES
66347875	NP_001724.3	C1R	715	715	0.000572082	Complement C1r subcomponent precursor [Homo sapiens]	36.0284	1	15	15	127	705	80.148	6.29	Cell adhesion molecule activity	Plasma membrane	Adhesion molecule	Cell communication;Signal transduction	SP;Cadherin;TM	Yes	YES
91176325	NP_038477.2	BAZ2A	11176	11176	0.000570225	Bromodomain adjacent to zinc finger domain protein 2A isoform 1 [Homo sapiens]	0.787402	1	1	1	1	1905	211.065	6.64							NO
71725351	NP_068595.3	PPCDC	60490	60490	0.000568993	Phosphopantothenoylcysteine decarboxylase isoform a [Homo sapiens]	3.43137	1	1	1	5	204	22.381	6.1	Ubiquitin-specific protease activity	Nucleus	Ubiquitin proteasome system protein	Protein metabolism	UBA;HECT;NLS	Yes	NO
66932947	NP_000005.2	A2M	2	2	0.000559923	Alpha-2-macroglobulin precursor [Homo sapiens]	58.8874	1	59	59	779	1474	163.189	6.42	Molecular function unknown	-	Unclassified	Biological_process unknown	CC;PDZ	Yes	YES
66933014	NP_064524.3	BDH2	56898	56898	0.000549987	3-hydroxybutyrate dehydrogenase type 2 [Homo sapiens]	8.57143	1	1	1	1	245	26.707	7.65	Molecular function unknown	Plasma membrane	Unclassified	Biological_process unknown	SP;TM	Yes	YES
6715607	NP_000175.1	HBG2	3048	3048	0.000540768	Hemoglobin subunit gamma-2 [Homo sapiens]	75.5102	1	2	9	106	147	16.116	7.2	Ubiquitin-specific protease activity	Cytoplasm	Ubiquitin proteasome system protein	Protein metabolism	SP	Yes	YES
67190748	NP_009224.2	C4A	720	720	0.000534369	Complement C4-A isoform 1 preproprotein	65.711	1	3	88	4413	1744	192.664	7.08	Chaperone activity	Endoplasmic reticulum	Chaperone	Protein metabolism	DNAJ;SP	Yes	YES
67782305	NP_000627.2	SOD2	6648	6648	0.000521671	Superoxide dismutase [Mn], mitochondrial isoform A precursor [Homo sapiens]	6.30631	1	1	1	4	222	24.735	8.25	Receptor activity	Plasma membrane	Cell surface receptor	Immune response	SP;TM;IG	Yes	YES
67782356	NP_001255.3	CDSN	1041	1041	0.00052064	Corneodesmosin precursor [Homo sapiens]	3.40265	1	1	1	1	529	51.548	8.44							YES
67782358	NP_001701.2	CFB	629	629	0.000514037	Complement factor B preproprotein [Homo sapiens]	42.9319	1	26	26	356	764	85.479	7.06	Molecular function unknown	Nucleus	Cell cycle control protein	Cell communication;Signal transduction	NLS	Yes	YES
68160937	NP_005073.2	TRIM25	7706	7706	0.00050565	E3 ubiquitin/ISG15 ligase TRIM25 [Homo sapiens]	2.53968	1	1	1	2	630	70.928	8.09	Hydrolase activity	Cytoplasm	Enzyme: Esterase	Metabolism;Energy pathways	-	Yes	NO
68533255	NP_003991.2	CHI3L2	1117	1117	0.000505166	Chitinase-3-like protein 2 isoform a precursor [Homo sapiens]	6.15385	1	2	2	3	390	43.473	7.53	Molecular function unknown	-	Unclassified	Biological_process unknown	SH3;TPR	Yes	NO
68989263	NP_001957.2	EHHADH	1962	1962	0.000502276	Peroxisomal bifunctional enzyme isoform 1 [Homo sapiens]	2.35131	1	1	1	1	723	79.445	9.14	Receptor signaling complex scaffold activity	Nucleus;Cytoplasm	Adapter molecule	Cell communication;Signal transduction	WW;PH;CC	Yes	NO
6912328	NP_036269.1	DDAH1	23576	23576	0.000502276	N(G),N(G)-dimethylarginine dimethylaminohydrolase 1 isoform 1 [Homo sapiens]	9.82456	1	2	2	6	285	31.102	5.81	Helicase activity	-	RNA helicase	Regulation of nucleobase, nucleoside, nucleotide and nucleic acid metabolism	CC;DEXDc;HELIC;SP	Yes	YES
6912484	NP_036452.1	PLA2G15	23659	23659	0.000484495	Group XV phospholipase A2 precursor [Homo sapiens]	3.39806	1	1	1	1	412	46.628	6.73							YES
6912586	NP_036220.1	PGLS	25796	25796	0.000481616	6-phosphogluconolactonase [Homo sapiens]	6.20155	1	1	1	1	258	27.53	6.05	Cell adhesion molecule activity	Extracellular	Adhesion molecule	Cell communication;Signal transduction	SP	Yes	YES
6912618	NP_036545.1	QPCT	25797	25797	0.000479861	Glutaminyl-peptide cyclotransferase precursor [Homo sapiens]	6.92521	1	2	2	8	361	40.851	6.61	Molecular function unknown	Endoplasmic reticulum	Unclassified	Biological_process unknown	CC;TM	No	YES
11342666	NP_004521.1	MMP2	4313	4313	0.000471277	72 kDa type IV collagenase isoform 1 preproprotein [Homo sapiens]	9.69697	1	4	4	15	660	73.835	5.47	Molecular function unknown	-	Unclassified	Biological_process unknown	-	No	YES
7019519	NP_037403.1	PCSK1N	27344	27344	0.000465449	ProSAAS preproprotein [Homo sapiens]	25	1	5	5	24	260	27.356	6.62	Calcium ion binding	Extracellular	Calcium binding protein	Cell communication;Signal transduction	SP;EGFCA	Yes	YES
70778918	NP_002207.2	ITIH2	3698	3698	0.000460566	Inter-alpha-trypsin inhibitor heavy chain H2 precursor [Homo sapiens]	26.2156	1	19	19	209	946	106.397	6.86							YES
215598574	NP_001135918.1	ANK1	286	286	0.000458163	Ankyrin-1 isoform 9 [Homo sapiens]	1.0543	1	1	1	4	1897	208.11	6.32	Sulfotransferase activity	Golgi apparatus	Enzyme: Sulphotransferase	Metabolism;Energy pathways	TM	Yes	YES
70906439	NP_068656.2	FGG	2266	2266	0.000457368	Fibrinogen gamma chain isoform gamma-B precursor [Homo sapiens]	7.28477	1	2	2	7	453	51.479	5.62	Molecular function unknown	-	Unclassified	Immune response	-	No	YES
71274156	NP_001025052.1	CIB4	130106	130106	0.000454214	Calcium and integrin-binding family member 4 [Homo sapiens]	11.3514	1	1	1	1	185	21.73	4.78	DNA binding	Nucleus	DNA binding protein	Regulation of nucleobase, nucleoside, nucleotide and nucleic acid metabolism	CC	No	NO
71773110	NP_000473.2	APOA4	337	337	0.000450331	Apolipoprotein A-IV precursor [Homo sapiens]	55.303	1	23	23	515	396	45.344	5.38	Motor activity	-	Motor protein	Cell growth and/or maintenance	CC	Yes	YES
725503311	NP_001289812.1	CLSTN1	22883	22883	0.000445007	Calsyntenin-1 isoform 3 precursor [Homo sapiens]	25.1559	1	1	15	147	962	107.748	4.97	Structural constituent of cytoskeleton	Cytoskeleton	Cytoskeletal protein	Cell growth and/or maintenance;Cell migration	CC;SPECTRIN	Yes	YES
731184190	NP_001244941.2	FDXR	2232	2232	0.00044128	NADPH:adrenodoxin oxidoreductase, mitochondrial isoform 3 precursor [Homo sapiens]	1.31086	1	1	1	2	534	58.181	7.87	Motor activity	Plasma membrane	Motor protein	Cell growth and/or maintenance	IQ;CC	Yes	NO
733605926	NP_001290043.1	TUBA1C	84790	84790	0.000426976	Tubulin alpha-1C chain isoform a [Homo sapiens]	11.368	1	1	4	15	519	57.693	5.07	Transporter activity	Plasma membrane	Transport/cargo protein	Transport	TM	Yes	YES
73486666	NP_001842.3	COL9A1	1297	1297	0.000422524	Collagen alpha-1(IX) chain isoform 1 precursor [Homo sapiens]	1.52009	1	1	1	4	921	91.812	8.72	Growth factor activity	Extracellular	Growth factor	Cell growth and/or maintenance	CUB;PDGF;SP	No	YES
735997426	NP_005798.3	PRG4	10216	10216	0.000419497	Proteoglycan 4 isoform A preproprotein [Homo sapiens]	3.1339	1	3	3	6	1404	150.968	9.51	Molecular function unknown	-	Unclassified	Biological_process unknown	CC	Yes	YES
4505783	NP_000284.1	PHKB	5257	5257	0.000412921	Phosphorylase b kinase regulatory subunit beta isoform a [Homo sapiens]	2.01281	1	1	1	3	1093	124.805	6.95	Cytoskeletal protein binding	-	Cytoskeletal associated protein	Cell growth and/or maintenance	FH2	Yes	YES
73858564	NP_001747.2	SERPINA6	866	866	0.000406549	Corticosteroid-binding globulin precursor [Homo sapiens]	41.4815	1	10	10	135	405	45.096	6.04	Extracellular matrix structural constituent	Extracellular	Extracellular matrix protein	Biological_process unknown	SP;KAZAL;EF;IGC2	No	YES
73858566	NP_000176.2	SERPIND1	3053	3053	0.00040098	Heparin cofactor 2 precursor [Homo sapiens]	28.8577	1	12	12	136	499	57.034	6.9	Oxidoreductase activity	-	Enzyme: Oxidoreductase	Metabolism;Energy pathways	-	No	YES
73858568	NP_000053.2	SERPING1	710	710	0.000389134	Plasma protease C1 inhibitor precursor [Homo sapiens]	31.2	1	16	16	602	500	55.119	6.55	Protein serine/threonine kinase activity	Cytoplasm	Serine/threonine kinase	Cell communication;Signal transduction	PBD;S_T_kinase	Yes	YES
7661948	NP_055545.1	MLEC	9761	9761	0.000377697	Malectin isoform1 precursor [Homo sapiens]	4.45205	1	1	1	1	292	32.214	5.41	Catalytic activity	Cytoplasm	Enzyme: Carbonic anhydrase	Metabolism;Energy pathways	SP	Yes	YES
58331177	NP_001009959.1	ERMN	57471	57471	0.000364628	Ermin isoform a [Homo sapiens]	3.0303	1	1	1	1	297	34.28	4.92	Molecular function unknown	-	Unclassified	Cell communication;Signal transduction	SH3	Yes	NO
11968051	NP_071938.1	NARFL	64428	64428	0.000333896	Cytosolic Fe-S cluster assembly factor NARFL isoform 1 [Homo sapiens]	5.88235	1	1	1	1	476	52.987	7.23	Molecular function unknown	-	Unclassified	Biological_process unknown	SP	No	NO
7656967	NP_055061.1	CELSR1	9620	9620	0.000332212	Cadherin EGF LAG seven-pass G-type receptor 1 precursor [Homo sapiens]	0.530856	1	1	1	1	3014	329.278	5.92	Molecular function unknown	-	Unclassified	Biological_process unknown	TM	No	NO
7657116	NP_055179.1	GAPDHS	26330	26330	0.000317977	Glyceraldehyde-3-phosphate dehydrogenase, testis-specific [Homo sapiens]	4.41176	1	1	2	80	408	44.473	8.19	Receptor signaling complex scaffold activity	Cytoplasm	Adapter molecule	Apoptosis	BIR;UBC;CC	Yes	YES
7657419	NP_055174.1	OPTC	26254	26254	0.000316734	Opticin precursor [Homo sapiens]	43.0723	1	10	10	117	332	37.237	5.59	Cytoskeletal protein binding	Cytoplasm	Cytoskeletal protein	Cytoskeleton organization and biogenesis	ERM	No	YES
7657603	NP_055135.1	HEBP2	23593	23593	0.000315691	Heme-binding protein 2 [Homo sapiens]	6.34146	1	1	1	2	205	22.861	4.63	Molecular function unknown	-	Unclassified	Biological_process unknown	SP	Yes	YES
7661714	NP_055703.1	FAM3C	10447	10447	0.000309206	Protein FAM3C precursor [Homo sapiens]	36.1233	1	7	7	44	227	24.665	8.29	Catalytic activity	Endoplasmic reticulum	Enzyme: Dehydrogenase	Metabolism;Energy pathways	SP	Yes	YES
7661960	NP_055523.1	KNTC1	9735	9735	0.000303682	Kinetochore-associated protein 1 [Homo sapiens]	0.271616	1	1	1	1	2209	250.588	5.97	Ubiquitin-specific protease activity	Cytoplasm	Ubiquitin proteasome system protein	Protein metabolism	UIM;CC	Yes	NO
767893723	XP_011506696.1	LOC105369971	105369971	105369971	0.000284958	Vegetative cell wall protein gp1-like [Homo sapiens]	11.8211	1	1	1	1	313	33.174	10.98	Binding	-	Unclassified	Biological_process unknown	WD40	No	NO
767901250	XP_011507263.1	LOC105373090	105373090	105373090	0.000283578	Uncharacterized protein LOC105373090 [Homo sapiens]	1.85676	1	1	1	1	377	41.499	7.83	Transcription regulator activity	Nucleus	Transcription regulatory protein	Regulation of nucleobase, nucleoside, nucleotide and nucleic acid metabolism	KRAB;ZNFC2	Yes	NO
767983051	XP_011542106.1	LOC102724971	102724971	102724971	0.000276872	Putative V-set and immunoglobulin domain-containing-like protein IGHV4OR15-8 [Homo sapiens]	10.3604	1	1	2	50	222	24.055	8.97	Catalytic activity	-	Enzyme: Decarboxylase	Coenzyme and prosthetic group metabolism	-	No	NO
767988043	XP_006721060.2	LOC400499	400499	400499	0.000276291	Putative uncharacterized protein LOC400499 isoform X2 [Homo sapiens]	0.395618	1	1	1	1	3286	359.579	7.88	Metallopeptidase activity	Extracellular	Metallo protease	Protein metabolism	SP;NOTCH;SUSHI;LAMGL	Yes	NO
768041374	XP_011544500.1	LOC102723407	102723407	102723407	0.000266239	Putative V-set and immunoglobulin domain-containing-like protein IGHV4OR15-8 [Homo sapiens]	11.5207	1	1	2	77	217	23.824	8.94	Molecular function unknown	-	Unclassified	Biological_process unknown	HEAT	No	NO
768047060	XP_011545644.1	LOC102725018	102725018	102725018	0.000265836	Uncharacterized protein LOC102725018 [Homo sapiens]	9.11765	1	2	2	44	340	37.329	9.04	Molecular function unknown	-	Unclassified	Biological_process unknown	SP	Yes	NO
7705753	NP_057075.1	C1QA	712	712	0.000259935	Complement C1q subcomponent subunit A precursor [Homo sapiens]	13.8776	1	2	2	2	245	26	9.11	Receptor activity	Plasma membrane	Cell surface receptor	Cell communication;Signal transduction	TM;CC	No	YES
7706113	NP_057664.1	PCDH12	51294	51294	0.000257521	Protocadherin-12 precursor [Homo sapiens]	1.94257	1	1	1	3	1184	128.915	5.29	Molecular function unknown	-	Unclassified	Biological_process unknown	-	No	NO
62198241	NP_001014433.1	CUTA	51596	51596	0.000253311	Protein CutA isoform 1 [Homo sapiens]	20.7071	1	2	2	10	198	20.912	5.48	Molecular function unknown	Nucleus	Unclassified	Apoptosis	CC	Yes	YES
7706495	NP_057390.1	DNAJB11	51726	51726	0.000252825	DnaJ homolog subfamily B member 11 precursor [Homo sapiens]	8.65922	1	1	1	1	358	40.489	6.18	Molecular function unknown	-	Unclassified	Biological_process unknown	CC	No	NO
78191798	NP_000883.2	KLKB1	3818	3818	0.000251138	Plasma kallikrein preproprotein [Homo sapiens]	2.82132	1	2	2	2	638	71.296	8.22	Protein serine/threonine kinase activity	Nucleus;Cytoplasm	Serine/threonine kinase	Metabolism;Energy pathways	CC;S_T_kinase	Yes	YES
156627579	NP_003269.2	CLEC3B	7123	7123	0.000237658	Tetranectin isoform 1precursor [Homo sapiens]	45.5446	1	6	6	41	202	22.522	5.67	Molecular function unknown	-	Unclassified	Biological_process unknown	SP;LU	Yes	YES
86788015	NP_001034437.1	EFEMP1	2202	2202	0.000234068	EGF-containing fibulin-like extracellular matrix protein 1 precursor [Homo sapiens]	34.0771	1	11	11	206	493	54.604	5.07	Molecular function unknown	Extracellular	Secreted polypeptide	Cell growth and/or maintenance	SP	Yes	YES
86991432	NP_005261.2	GLI2	2736	2736	0.000233343	Zinc finger protein GLI2 [Homo sapiens]	1.7024	1	1	1	1	1586	167.678	7.33	RNA binding	Nucleolus	RNA helicase	Regulation of nucleobase, nucleoside, nucleotide and nucleic acid metabolism	DEXDc;HELIC;NLS	Yes	NO
87196339	NP_001839.2	COL6A1	1291	1291	0.000229281	Collagen alpha-1(VI) chain precursor [Homo sapiens]	7.58755	1	5	5	12	1028	108.462	5.43	Molecular function unknown	-	Unclassified	Biological_process unknown	CC	No	YES
87298828	NP_000482.3	C1QB	713	713	0.000226911	Complement C1q subcomponent subunit B precursor [Homo sapiens]	28.4585	1	5	5	24	253	26.704	8.63	GTPase activator activity	Cytoplasm	GTPase activating protein	Cell communication;Signal transduction	RHOGAP;SH3;CC;PH	Yes	YES
87299628	NP_683692.2	BOD1L1	259282	259282	0.000220363	Biorientation of chromosomes in cell division protein 1-like 1 [Homo sapiens]	0.262209	1	1	1	3	3051	330.266	5.08	Molecular function unknown	-	Unclassified	Biological_process unknown	-	No	NO
88702793	NP_612449.2	VASN	114990	114990	0.000209832	Vasorin precursor [Homo sapiens]	16.6419	1	7	7	50	673	71.668	7.39	Molecular function unknown	-	Unclassified	Biological_process unknown	-	No	YES
88853069	NP_000629.3	VTN	7448	7448	0.000205494	Vitronectin precursor [Homo sapiens]	17.9916	1	7	7	138	478	54.271	5.8	Extracellular matrix structural constituent	Extracellular	Extracellular matrix protein	Cell growth and/or maintenance	SP;CC;C1Q	Yes	YES
8922120	NP_060011.1	CRYGS	1427	1427	0.000190556	Beta-crystallin S [Homo sapiens]	57.8652	1	6	6	48	178	20.993	6.89	Molecular function unknown	-	Unclassified	Metabolism	-	No	YES
195947389	NP_001124335.1	ENPP2	5168	5168	0.000178849	Ectonucleotide pyrophosphatase/phosphodiesterase family member 2 isoform 3 preproprotein [Homo sapiens]	28.0405	1	16	16	105	888	101.902	7.59	Molecular function unknown	-	Unclassified	Biological_process unknown	-	No	YES
93204875	NP_071433.3	NPVF	64111	64111	0.000174813	Pro-FMRFamide-related neuropeptide VF precursor [Homo sapiens]	5.61224	1	1	1	2	196	22.312	9.11	Molecular function unknown	-	Integral membrane protein	Biological_process unknown	PKD;TM	Yes	YES
94536866	NP_660295.2	ZG16B	124220	124220	0.0001692	Zymogen granule protein 16 homolog B precursor [Homo sapiens]	7.69231	1	1	1	1	208	22.725	7.39							YES
815890872	NP_001295103.1	PLD4	122618	122618	0.000164807	Phospholipase D4 isoform 1 [Homo sapiens]	2.14425	1	1	1	2	513	56.304	8.28	Molecular function unknown	Nucleolus	Unclassified	Regulation of nucleobase, nucleoside, nucleotide and nucleic acid metabolism	-	No	NO
9910366	NP_064563.1	CA10	56934	56934	0.000138618	Carbonic anhydrase-related protein 10 precursor [Homo sapiens]	3.35366	1	1	1	1	328	37.539	8.09	Molecular function unknown	Cytoplasm	Unclassified	Biological_process unknown	LZ;CC	Yes	YES
9994187	NP_057289.1	PDGFC	56034	56034	7.90055e-05	Platelet-derived growth factor C precursor [Homo sapiens]	3.47826	1	1	1	1	345	39.005	6.14							NO
507834063	NP_001265281.1	ACO1	48			Cytoplasmic aconitate hydratase [Homo sapiens]	2.47469	1	1	1	1	889	98.337	6.68	Protease inhibitor activity	-	Protease inhibitor	Protein metabolism	SP;VIT;VWA	Yes
4502157	NP_001636.1	APOC1	341			Apolipoprotein C-I precursor [Homo sapiens]	10.8434	1	1	1	1	83	9.326	8.47	Extracellular matrix structural constituent	Extracellular	Extracellular matrix protein	Cell growth and/or maintenance	COLL;SP;TSPN	Yes
4502201	NP_001649.1	ARF1	375			ADP-ribosylation factor 1 [Homo sapiens]	6.07735	1	1	1	1	181	20.684	6.8	Molecular function unknown	-	Unclassified	Biological_process unknown	PDZ	Yes
72256200	NP_004317.2	BCL9	607			B-cell CLL/lymphoma 9 protein [Homo sapiens]	1.54278	1	1	1	1	1426	149.194	8.91	Receptor activity;Pattern recognition receptor activity	Plasma membrane	Cell surface receptor	Cell communication;Signal transduction;Carbohydrate mediated signaling;Cell surface receptor linked signal transduction	TM;COLL;LECTIN_C;CC	Yes
157266337	NP_001704.2	BHMT	635			Betaine--homocysteine S-methyltransferase 1 [Homo sapiens]	2.46305	1	1	1	1	406	44.97	7.03	Transporter activity	Endoplasmic reticulum	Transport/cargo protein	Transport	TM;SP	Yes
531990816	NP_001269091.1	CAPZB	832			F-actin-capping protein subunit beta isoform 4 [Homo sapiens]	4.65116	1	1	1	1	301	33.76	6.43	Metallopeptidase activity	Extracellular	Metallo protease	Protein metabolism	REP;TSP1;SP	Yes
4502769	NP_001797.1	CEBPG	1054			CCAAT/enhancer-binding protein gamma [Homo sapiens]	31.3333	1	1	1	1	150	16.399	9.77	DNA binding	Nucleus	DNA binding protein	Regulation of nucleobase, nucleoside, nucleotide and nucleic acid metabolism	-	Yes
33946278	NP_619579.1	CFL2	1073			Cofilin-2 isoform 1 [Homo sapiens]	6.62651	1	1	1	1	166	18.725	7.88	Molecular function unknown	Cytoplasm	Unclassified	Biological_process unknown	-	Yes
4502961	NP_000085.1	COL7A1	1294			Collagen alpha-1(VII) chain precursor [Homo sapiens]	1.63043	1	1	1	1	2944	295.041	6.27	Molecular function unknown	-	Unclassified	Biological_process unknown	SP	No
119829187	NP_000485.3	COL17A1	1308			Collagen alpha-1(XVII) chain [Homo sapiens]	1.80361	1	1	1	1	1497	150.326	8.79	Transporter activity	Golgi apparatus	Transport/cargo protein	Transport	CC;LZ	Yes
41327712	NP_058431.2	CRK	1398			Adapter molecule crk isoform a [Homo sapiens]	3.94737	1	1	1	1	304	33.81	5.55	Molecular function unknown	Integral to membrane	Integral membrane protein	Biological_process unknown	TM	No
145580575	NP_073713.2	CTBP2	1488			C-terminal-binding protein 2 isoform 2 [Homo sapiens]	2.33503	1	1	1	1	985	106.121	8.02	Cytokine activity	Extracellular	Secreted polypeptide	Immune response	SP	Yes
4503475	NP_001949.1	EEF1A2	1917			Elongation factor 1-alpha 2 [Homo sapiens]	2.37581	1	1	1	2	463	50.438	9.03	Molecular function unknown	-	Unclassified	Cell communication;Signal transduction	WD40	No
83700235	NP_001958.2	EIF4A2	1974			Eukaryotic initiation factor 4A-II [Homo sapiens]	2.457	1	1	1	1	407	46.373	5.48	Molecular function unknown	-	Unclassified	Biological_process unknown	-	No
219555707	NP_001137232.1	EIF5A	1984			Eukaryotic translation initiation factor 5A-1 isoform A [Homo sapiens]	6.52174	1	1	1	26	184	20.157	7.01	GTPase activator activity	-	GTPase activating protein	Cell communication;Signal transduction	RHOGAP;CC;C2	No
525314491	NP_001265844.1	ELN	2006			Elastin isoform i precursor [Homo sapiens]	6.84932	1	1	1	2	730	63.191	10.45	Catalytic activity	-	Enzyme: Reductase	Metabolism;Energy pathways	TM	No
116805322	NP_001449.3	FLNC	2318			Filamin-C isoform a [Homo sapiens]	0.477064	1	1	1	1	2725	290.841	5.97	Translation regulator activity	Mitochondrion	Translation regulatory protein	Regulation of translation	GTP_EFTU;GTP_EFTU_D2	Yes
4885377	NP_005311.1	HIST1H1D	3007			Histone H1.3 [Homo sapiens]	4.97738	1	1	1	1	221	22.336	11.02	Catalytic activity	Golgi apparatus	Enzyme: Phosphotransferase	Metabolism;Energy pathways	CC;SP	Yes
4504253	NP_002096.1	H2AFX	3014			Histone H2AX [Homo sapiens]	6.29371	1	1	1	2	143	15.135	10.74	Structural constituent of cytoskeleton	Cytoplasm	Cytoskeletal protein	Cell growth and/or maintenance	CC;TUBULIN	Yes
155030211	NP_002115.2	HLA-DRB1	3123			Major histocompatibility complex, class II, DR beta 1 precursor [Homo sapiens]	3.38346	1	1	1	1	266	29.947	7.74
16507237	NP_005338.1	HSPA5	3309			78 kDa glucose-regulated protein precursor [Homo sapiens]	2.44648	1	1	1	21	654	72.288	5.16	Receptor activity	-	Cell surface receptor	Cell communication;Signal transduction	PSI;TM	Yes
62243248	NP_001013416.1	IGFBP3	3486			Insulin-like growth factor-binding protein 3 isoform a precursor [Homo sapiens]	5.72391	1	1	1	1	297	32.202	8.62	Guanyl-nucleotide exchange factor activity	-	Guanine nucleotide exchange factor	Cell communication;Signal transduction	CC	Yes
116517309	NP_036446.3	KIR2DS4	3809			Killer cell immunoglobulin-like receptor 2DS4 isoform 1 precursor [Homo sapiens]	11.1842	1	1	1	1	304	33.561	6.47
30181233	NP_002310.2	LRCH4	4034			Leucine-rich repeat and calponin homology domain-containing protein 4 isoform 1 [Homo sapiens]	2.48902	1	1	1	1	683	73.405	8.22	Translation regulator activity	Mitochondrion	Translation regulatory protein	Protein metabolism	SP;GTP_EFTU;GTP_EFTU_D2	Yes
126012562	NP_002323.2	LRP1	4035			Prolow-density lipoprotein receptor-related protein 1 precursor [Homo sapiens]	0.198063	1	1	1	1	4544	504.276	5.39	Molecular function unknown	Nucleus	Unclassified	Biological_process unknown	CC;AAA	No
48255924	NP_066553.3	NDUFV3	4731			NADH dehydrogenase [ubiquinone] flavoprotein 3, mitochondrial isoform a precursor [Homo sapiens]	1.90275	1	1	1	2	473	50.953	9.17	Growth factor activity	Extracellular	Growth factor	Signal transduction;Cell proliferation	SP	Yes
223029470	NP_001138579.1	NELL2	4753			Protein kinase C-binding protein NELL2 isoform a [Homo sapiens]	2.42494	1	1	1	1	866	96.814	5.94	Transcription regulator activity	Nucleus	Transcription regulatory protein	Regulation of nucleobase, nucleoside, nucleotide and nucleic acid metabolism	LISH;WD40	Yes
71361682	NP_006176.2	NUMA1	4926			Nuclear mitotic apparatus protein 1 isoform 1 [Homo sapiens]	0.425532	1	1	1	1	2115	238.115	5.78	DNA binding	Nucleus	DNA binding protein	DNA repair	-	No
10092621	NP_065391.1	OSM	5008			Oncostatin-M preproprotein [Homo sapiens]	7.93651	1	1	1	1	252	28.466	10.71	Molecular function unknown	-	Unclassified	Biological_process unknown	TUDOR;DEAD	No
4557817	NP_000427.1	OXCT1	5019			Succinyl-CoA:3-ketoacid coenzyme A transferase 1, mitochondrial precursor [Homo sapiens]	3.07692	1	1	1	2	520	56.122	7.46	Molecular function unknown	-	Secreted polypeptide	Cell communication;Signal transduction	VWC;SP	Yes
4826908	NP_005018.1	PIK3R2	5296			Phosphatidylinositol 3-kinase regulatory subunit beta [Homo sapiens]	3.70879	1	1	1	1	728	81.574	6.52	Molecular function unknown	-	Unclassified	Biological_process unknown	-	No
574280091	NP_001276032.1	PRKCSH	5589			Glucosidase 2 subunit beta isoform 3 precursor [Homo sapiens]	1.86916	1	1	1	1	535	60.154	4.41	Heat shock protein activity	Nucleus	Heat shock protein	Protein metabolism	-	Yes
4506371	NP_002859.1	RAB5B	5869			Ras-related protein Rab-5B isoform 1 [Homo sapiens]	7.90698	1	1	1	1	215	23.692	8.13	Molecular function unknown	Integral to membrane	Integral membrane protein	Biological_process unknown	SP;KRINGLE;TM	Yes
4506401	NP_002871.1	RAF1	5894			RAF proto-oncogene serine/threonine-protein kinase [Homo sapiens]	2.77778	1	1	1	1	648	73.005	9.2	Receptor activity	Plasma membrane	Integral membrane protein	Immune response	SP	Yes
58331202	NP_001010935.1	RAP1A	5906			Ras-related protein Rap-1A precursor [Homo sapiens]	6.52174	1	1	1	1	184	20.974	6.67	Transferase activity	Nucleus	Enzyme: Transferase	Metabolism;Energy pathways	-	Yes
4506473	NP_002899.1	REL	5966			Proto-oncogene c-Rel isoform 1 [Homo sapiens]	2.42326	1	1	1	1	619	68.476	5.86	Transmembrane receptor activity	Plasma membrane	Cell surface receptor	Cell communication;Signal transduction	SP;PKD;TM	Yes
4885583	NP_005397.1	ROCK1	6093			Rho-associated protein kinase 1 [Homo sapiens]	0.960118	1	1	1	1	1354	158.076	5.9	Molecular function unknown	Extracellular	Secreted polypeptide	Cell growth and/or maintenance	SP;C1Q	Yes
208022622	NP_001129064.1	RPS27A	6233			Ubiquitin-40S ribosomal protein S27a precursor [Homo sapiens]	16.0256	1	2	2	13	156	17.953	9.64	Growth factor binding	Plasma membrane	Integral membrane protein	Cell communication;Signal transduction	LRR;EGF;FN3;TM;SP	Yes
632794831	NP_665905.2	CCL23	6368			C-C motif chemokine 23 isoform CKbeta8 precursor [Homo sapiens]	9.16667	1	1	1	1	120	13.434	8.94	Extracellular matrix structural constituent	Extracellular	Extracellular matrix protein	Transport	SP	No
192807323	NP_001122321.1	SMARCA4	6597			Transcription activator BRG1 isoform A [Homo sapiens]	1.13163	1	1	1	1	1679	188.031	8.19	Molecular function unknown	Extracellular	Unclassified	Biological_process unknown	SP;LRR	Yes
15529996	NP_005624.2	SOS1	6654			Son of sevenless homolog 1 [Homo sapiens]	0.525131	1	1	1	1	1333	152.368	6.84	GTPase activator activity	Nucleus	GTPase activating protein	Cell communication;Signal transduction	ARFGAP;PH;RHOGAP;CC;SAM;SP;RA	No
172072620	NP_055047.2	VAMP2	6844			Vesicle-associated membrane protein 2 [Homo sapiens]	14.6552	1	1	1	1	116	12.655	8.13	Molecular function unknown	Extracellular	Secreted polypeptide	Immune response	SP	Yes
21071008	NP_001053.2	TCN1	6947			Transcobalamin-1 precursor [Homo sapiens]	4.61894	1	1	1	2	433	48.176	5.03	Receptor signaling complex scaffold activity	Cytoplasm	Adapter molecule	Cell communication;Signal transduction	-	No
7657671	NP_055048.1	UBTF	7343			Nucleolar transcription factor 1 isoform a [Homo sapiens]	1.70157	1	1	1	1	764	89.35	5.81	Molecular function unknown	Nucleus	Unclassified	Biological_process unknown	SP;PDZ;C1;CC	No
19718751	NP_550433.1	UNG	7374			Uracil-DNA glycosylase isoform UNG2 [Homo sapiens]	7.34824	1	1	1	1	313	34.624	9.32	Molecular function unknown	-	Unclassified	Biological_process unknown	TM;PLDc	Yes
219842266	NP_996816.2	USH2A	7399			Usherin isoform B [Homo sapiens]	0.346021	1	1	1	1	5202	575.191	6.83	Hydrolase activity	-	Enzyme: Hydrolase	Metabolism;Energy pathways	-	Yes
68160947	NP_003460.2	SCG2	7857			Secretogranin-2 precursor [Homo sapiens]	1.13452	1	1	1	1	617	70.897	4.75	Molecular function unknown	-	Unclassified	Biological_process unknown	SP	Yes
52486194	NP_003551.2	PLA2G6	8398			85/88 kDa calcium-independent phospholipase A2 isoform a [Homo sapiens]	3.10174	1	1	1	3	806	89.845	7.27
9955970	NP_003777.2	ABCC3	8714			Canalicular multispecific organic anion transporter 2 isoform 1 [Homo sapiens]	1.76817	1	1	1	1	1527	169.234	7.2	Molecular function unknown	-	Unclassified	Biological_process unknown	-	No
294862256	NP_001171070.1	SUCLG2	8801			Succinyl-CoA ligase [GDP-forming] subunit beta, mitochondrial isoform 1 precursor [Homo sapiens]	5.68182	1	1	1	1	440	47.702	6.43	Calcium ion binding	-	Calcium binding protein	Biological_process unknown	-	No
387849337	NP_001248755.1	AP3D1	8943			AP-3 complex subunit delta-1 isoform 3 [Homo sapiens]	2.30453	1	1	1	1	1215	136.565	7.64	Molecular function unknown	-	Unclassified	Biological_process unknown	-	No
116256449	NP_975011.3	ZNF254	9534			Zinc finger protein 254 isoform b [Homo sapiens]	2.42792	1	1	1	1	659	77.11	9.28	Transcription regulator activity	Nucleus	Transcription regulatory protein	Regulation of nucleobase, nucleoside, nucleotide and nucleic acid metabolism	ZNFC2	Yes
134304842	NP_055596.3	RB1CC1	9821			RB1-inducible coiled-coil protein 1 isoform 1 [Homo sapiens]	1.50565	1	1	1	3	1594	182.975	5.41	Cytoskeletal protein binding	-	Anchor protein;Unclassified	Cytoskeletal anchoring	CC;LIM	Yes
224177467	NP_001138887.1	SETDB1	9869			Histone-lysine N-methyltransferase SETDB1 isoform 1 [Homo sapiens]	2.866	1	1	1	1	1291	143.066	6.02	Calcium ion binding	-	Calcium binding protein	Signal transduction;Cell communication	EF	No
110347429	NP_005111.2	MED12	9968			Mediator of RNA polymerase II transcription subunit 12 [Homo sapiens]	0.872761	1	1	1	1	2177	242.928	7.05	Molecular function unknown	Integral to membrane	Integral membrane protein	Biological_process unknown	TM	Yes
117938756	NP_001070950.1	NR1I3	9970			Nuclear receptor subfamily 1 group I member 3 isoform 1 [Homo sapiens]	3.64146	1	1	1	1	357	40.462	8.19	Voltage-gated ion channel activity	Plasma membrane	Voltage gated channel	Transport	PAC;TM;CNMP;CC	Yes
58331173	NP_006575.2	CCT6B	10693			T-complex protein 1 subunit zeta-2 isoform 1 [Homo sapiens]	5.66038	1	1	1	1	530	57.785	7.24	RNA binding	Nucleus	RNA binding protein	Regulation of nucleobase, nucleoside, nucleotide and nucleic acid metabolism	DSRM	No
56550051	NP_006581.2	USP39	10713			U4/U6.U5 tri-snRNP-associated protein 2 isoform 1 [Homo sapiens]	1.9469	1	1	1	1	565	65.34	8.91
5802980	NP_006847.1	ATF7	11016			Cyclic AMP-dependent transcription factor ATF-7 isoform 2 [Homo sapiens]	3.72671	1	1	1	1	483	51.724	8
194440660	NP_008958.2	TOPBP1	11073			DNA topoisomerase 2-binding protein 1 [Homo sapiens]	0.919842	1	1	1	1	1522	170.571	6.96	Molecular function unknown	-	Unclassified	Cell communication;Signal transduction	PH;C1;DAGKC;DAGKa	No
148612801	NP_055710.2	CEP162	22832			Centrosomal protein of 162 kDa isoform a [Homo sapiens]	1.14041	1	1	1	1	1403	161.843	5.47	Molecular function unknown	Cytoplasm	Unclassified	Cell communication;Signal transduction	ANK;SOCS	Yes
7662414	NP_055752.1	INPP5F	22876			Phosphatidylinositide phosphatase SAC2 isoform 1 [Homo sapiens]	1.59011	1	1	1	1	1132	128.326	7.02	Receptor activity	Plasma membrane	Cell surface receptor	Cell communication;Signal transduction	SP;TM;IGC;Ig_LIKE	Yes
241982729	NP_001155973.1	TNRC6B	23112			Trinucleotide repeat-containing gene 6B protein isoform 1 [Homo sapiens]	1.14566	1	1	1	1	1833	193.883	6.76
149944548	NP_055990.1	NBEAL2	23218			Neurobeachin-like protein 2 [Homo sapiens]	0.762527	1	1	1	1	2754	302.326	6.38	DNA binding	Nucleus	DNA binding protein	Regulation of nucleobase, nucleoside, nucleotide and nucleic acid metabolism	KRAB;ZNFC2	Yes
195972890	NP_001124437.1	SUN1	23353			SUN domain-containing protein 1 isoform a [Homo sapiens]	3.3121	1	1	1	1	785	87.055	6.93
513788261	NP_056145.4	SPECC1L	23384			Cytospin-A isoform 1 [Homo sapiens]	1.07431	1	1	1	4	1117	124.499	5.76	Ubiquitin-specific protease activity	Nucleus	Ubiquitin proteasome system protein	Protein metabolism	RING;NLS;NES	Yes
122939155	NP_036475.3	NNT	23530			NAD(P) transhydrogenase, mitochondrial [Homo sapiens]	1.01289	1	1	1	1	1086	113.823	8.09	Molecular function unknown	-	Unclassified	Biological_process unknown	SCP	Yes
32698704	NP_056210.1	TECPR1	25851			Tectonin beta-propeller repeat-containing protein 1 [Homo sapiens]	0.515021	1	1	1	1	1165	129.614	6.24	Molecular function unknown	Lysosome	Unclassified	Apoptosis	SP	Yes
221136777	NP_001137445.1	TCTN3	26123			Tectonic-3 isoform b precursor [Homo sapiens]	3.05011	1	1	1	1	459	50.225	8.16	Molecular function unknown	Nucleus	Unclassified	Biological_process unknown	ZNFC2;KRAB	No
51093832	NP_056450.2	GAPVD1	26130			GTPase-activating protein and VPS9 domain-containing protein 1 isoform 4 [Homo sapiens]	1.00874	1	1	1	1	1487	166.064	5.21	Molecular function unknown	-	Unclassified	Biological_process unknown	DEXDc;HELIC	No
730229393	NP_056484.2	PCDHB5	26167			Protocadherin beta-5 precursor [Homo sapiens]	3.01887	1	1	1	1	795	86.379	5	RNA binding	Cytoplasm	RNA binding protein	Regulation of nucleobase, nucleoside, nucleotide and nucleic acid metabolism	-	No
54607124	NP_037418.3	RBM15B	29890			Putative RNA-binding protein 15B [Homo sapiens]	2.13483	1	1	1	1	890	97.147	9.85	Peptidase activity	-	Protease	Protein metabolism	SP;TRYPSIN	No
21361503	NP_057032.2	SLC35B3	51000			Adenosine 3'-phospho 5'-phosphosulfate transporter 2 [Homo sapiens]	9.22693	1	1	1	1	401	44.563	9.23	Molecular function unknown	-	Unclassified	Biological_process unknown	ANK;CC	No
21703710	NP_057563.3	SHISA5	51246			Protein shisa-5 isoform a precursor [Homo sapiens]	2.91667	1	1	1	1	240	25.564	6.68
15147337	NP_056986.2	UBR5	51366			E3 ubiquitin-protein ligase UBR5 isoform 1 [Homo sapiens]	0.678814	1	1	1	1	2799	309.158	5.85	Molecular function unknown	Integral to membrane	Unclassified	Immune response	Ig_LIKE;IGC2;Band 4.1	Yes
145386551	NP_061859.3	SH3TC1	54436			SH3 domain and tetratricopeptide repeat-containing protein 1 [Homo sapiens]	1.79641	1	1	1	1	1336	146.852	6.25	DNA binding	-	DNA binding protein	Biological_process unknown	ZNFC2	No
67782362	NP_061903.2	DHX29	54505			ATP-dependent RNA helicase DHX29 [Homo sapiens]	0.657414	1	1	1	1	1369	155.139	8.09	Molecular function unknown	-	Unclassified	Biological_process unknown	-	No
117938310	NP_060483.3	SOBP	55084			Sine oculis-binding protein homolog [Homo sapiens]	4.00916	1	1	1	1	873	92.598	7.68	Cell adhesion molecule activity	Plasma membrane	Adhesion molecule	Cell communication;Signal transduction;Regulation of biological process;Cell-matrix adhesion;Cell motility	Ig_LIKE;IGC2;SP	No
345090972	NP_001230723.1	CHST12	55501			Carbohydrate sulfotransferase 12 [Homo sapiens]	2.89855	1	1	1	1	414	48.384	9.32	Molecular function unknown	-	Unclassified	Biological_process unknown	SP	Yes
145580597	NP_061136.2	SAGE1	55511			Sarcoma antigen 1 [Homo sapiens]	3.9823	1	1	1	3	904	99.162	6.48
153945715	NP_061198.2	MYO5C	55930			Unconventional myosin-Vc [Homo sapiens]	0.688863	1	1	1	1	1742	202.682	7.71	Molecular function unknown	-	Unclassified	Biological_process unknown	KISC;CC	No
55769585	NP_065089.2	CASS4	57091			Cas scaffolding protein family member 4 isoform a [Homo sapiens]	2.79898	1	1	1	1	786	87.09	7.08	Molecular function unknown	-	Unclassified	Biological_process unknown	IG;TM	Yes
557786150	NP_001273575.1	SLC45A4	57210			Solute carrier family 45 member 4 isoform 1 [Homo sapiens]	1.48515	1	1	1	1	808	88.62	5.6	Molecular function unknown	-	Unclassified	Biological_process unknown	-	Yes
153792694	NP_057336.3	BIRC6	57448			Baculoviral IAP repeat-containing protein 6 [Homo sapiens]	0.35001	1	1	1	1	4857	529.933	6.05	Molecular function unknown	-	Unclassified	Biological_process unknown	-	Yes
55749758	NP_775873.2	DIP2B	57609			Disco-interacting protein 2 homolog B [Homo sapiens]	0.571066	1	1	1	8	1576	171.382	8.09	Sialyltransferase activity	-	Enzyme: Sialyltransferase	Metabolism;Energy pathways	TM	Yes
188497648	NP_065986.2	USP37	57695			Ubiquitin carboxyl-terminal hydrolase 37 [Homo sapiens]	1.32789	1	1	1	1	979	110.075	6.2	Molecular function unknown	-	Unclassified	Biological_process unknown	SP;IGC2	Yes
191252801	NP_065996.1	WDFY4	57705			WD repeat- and FYVE domain-containing protein 4 [Homo sapiens]	0.596734	1	1	1	1	3184	353.384	6.32
109715835	NP_071353.4	HEATR6	63897			HEAT repeat-containing protein 6 [Homo sapiens]	2.11685	1	1	1	2	1181	128.699	7.03	Catalytic activity	Cytoplasm	Enzyme: Mutase	Metabolism;Energy pathways	-	No
224593754	NP_149016.2	CSRNP1	64651			Cysteine/serine-rich nuclear protein 1 [Homo sapiens]	2.20713	1	1	1	1	589	63.468	4.73	Protein threonine/tyrosine kinase activity	-	Dual specificity kinase	Cell communication;Signal transduction	C1;CC;S_T_Y_Kinase	Yes
187828635	NP_078953.3	NSUN7	79730			Putative methyltransferase NSUN7 [Homo sapiens]	0.97493	1	1	1	7	718	80.989	8.63	Molecular function unknown	Extracellular	Unclassified	Biological_process unknown	SP	Yes
156151381	NP_079351.2	THOC7	80145			THO complex subunit 7 homolog isoform 1 [Homo sapiens]	2.94118	1	1	1	1	204	23.728	5.67	Molecular function unknown	-	Unclassified	Biological_process unknown	-	No
109255234	NP_079390.3	CEP290	80184			Centrosomal protein of 290 kDa [Homo sapiens]	0.484066	1	1	1	2	2479	290.207	5.95
24308324	NP_115604.1	FAR1	84188			Fatty acyl-CoA reductase 1 [Homo sapiens]	2.52427	1	1	1	3	515	59.319	9.17	Structural constituent of cytoskeleton	Cytoskeleton	Cytoskeletal protein	Cell growth and/or maintenance	CC	Yes
267844811	NP_065176.3	NAV1	89796			Neuron navigator 1 isoform 1 [Homo sapiens]	1.33191	1	1	1	1	1877	202.347	8.07	Ion channel activity	Plasma membrane	Ion channel	Transport	TM	Yes
15150805	NP_150600.1	TBL1Y	90665			F-box-like/WD repeat-containing protein TBL1Y [Homo sapiens]	3.44828	1	1	1	1	522	56.652	5.62	Molecular function unknown	-	Unclassified	Biological_process unknown	CC;SP	No
22748623	NP_689479.1	C19orf40	91442			Fanconi anemia-associated protein of 24 kDa isoform 1 [Homo sapiens]	6.04651	1	1	1	1	215	23.882	9.19	Transcription factor activity	Nucleus	Transcription factor	Regulation of nucleobase, nucleoside, nucleotide and nucleic acid metabolism	-	No
161016765	NP_001104292.1	TDRD12	91646			Putative ATP-dependent RNA helicase TDRD12 [Homo sapiens]	3.5443	1	1	1	2	395	45.004	6.98	Structural constituent of cytoskeleton	-	Cytoskeletal protein	Cell growth and/or maintenance	CC;TUBULIN	No
15082238	NP_149971.1	HSPB9	94086			Heat shock protein beta-9 [Homo sapiens]	8.1761	1	1	1	1	159	17.475	8.87	Motor activity	-	Motor protein	Cell growth and/or maintenance	CC	Yes
171916097	NP_001116437.1	RPTN	126638			Repetin [Homo sapiens]	1.27551	1	1	1	1	784	90.677	6.92	DNA binding	-	DNA binding protein	Regulation of nucleobase, nucleoside, nucleotide and nucleic acid metabolism	KRAB;ZNFC2	No
157785649	NP_001099129.1	LRRIQ3	127255			Leucine-rich repeat and IQ domain-containing protein 3 [Homo sapiens]	2.08333	1	1	1	1	624	73.628	9.72	Extracellular matrix structural constituent	Extracellular	Extracellular matrix protein	Cell growth and/or maintenance	KAZAL;EGFLAM;EGF;SEA;EGFCA;LAMG;FOLN	Yes
27886667	NP_653234.2	KCNH8	131096			Potassium voltage-gated channel subfamily H member 8 [Homo sapiens]	2.80036	1	1	1	1	1107	123.726	6.92	Ubiquitin-specific protease activity	Nucleus	Ubiquitin proteasome system protein	Protein metabolism	TM;UBC	Yes
285397547	NP_714917.2	SETD9	133383			SET domain-containing protein 9 isoform 1 [Homo sapiens]	6.35452	1	1	1	1	299	34.074	8.76	Calcium ion binding	Extracellular	Calcium binding protein	Cell communication;Signal transduction	S_100;EF	Yes
62000702	NP_001013764.1	DGKK	139189			Diacylglycerol kinase kappa [Homo sapiens]	0.944138	1	1	1	1	1271	141.739	5.53	Ubiquitin-specific protease activity	-	Ubiquitin proteasome system protein	Protein metabolism	UBC	No
91105764	NP_001035111.1	SIRPA	140885			Tyrosine-protein phosphatase non-receptor type substrate 1 precursor [Homo sapiens]	2.57937	1	1	1	2	504	54.933	6.98
807045885	NP_001293013.1	CFAP54	144535			Cilia- and flagella-associated protein 54 [Homo sapiens]	0.678295	1	1	1	1	3096	351.744	8.1	Nucleic acid binding	-	Transcription regulatory protein	Transcription	KRAB	No
31542498	NP_689837.2	DCP2	167227			M7GpppN-mRNA hydrolase isoform 1 [Homo sapiens]	4.28571	1	1	1	1	420	48.392	8	Molecular function unknown	-	Unclassified	Biological_process unknown	CC	No
29029593	NP_060099.2	AGO4	192670			Protein argonaute-4 [Homo sapiens]	1.39373	1	1	1	1	861	97.035	9.06	Receptor binding	Integral to membrane	Ligand	Cell communication;Signal transduction	TM;TNF	No
223941923	NP_001138845.1	OTUD1	220213			OTU domain-containing protein 1 [Homo sapiens]	5.61331	1	1	1	1	481	51.031	6.05	DNA binding	Nucleus	DNA binding protein	Regulation of nucleobase, nucleoside, nucleotide and nucleic acid metabolism	H2B	No
61676089	NP_001010872.1	FAM83B	222584			Protein FAM83B [Homo sapiens]	1.18694	1	1	1	1	1011	114.729	8.97	Molecular function unknown	-	Unclassified	Biological_process unknown	ALDKR	No
167621456	NP_775869.3	KSR2	283455			Kinase suppressor of Ras 2 [Homo sapiens]	2.28013	1	1	1	1	921	104.192	8.9
32469495	NP_862823.1	KCNK18	338567			Potassium channel subfamily K member 18 [Homo sapiens]	4.94792	1	1	1	1	384	43.643	6.99
62821790	NP_001009909.2	LUZP2	338645			Leucine zipper protein 2 isoform 1 precursor [Homo sapiens]	5.20231	1	1	1	1	346	38.933	8.73	Molecular function unknown	-	Unclassified	Biological_process unknown	SP;SERPIN	No
194353976	NP_848643.2	TFAP2E	339488			Transcription factor AP-2-epsilon [Homo sapiens]	1.58371	1	1	1	1	442	46.183	8.37	Defense/immunity protein activity	-	Defensin	Immune response	SP	Yes
203096856	NP_940927.2	KIF7	374654			Kinesin-like protein KIF7 [Homo sapiens]	1.34028	1	1	1	1	1343	150.495	6.79	Molecular function unknown	-	Unclassified	Biological_process unknown	ANK;CC	No
40806190	NP_954673.1	TMEM189-UBE2V1	387522			TMEM189-UBE2V1 fusion protein [Homo sapiens]	1.89189	1	1	1	1	370	42.182	6.61	Molecular function unknown	-	Unclassified	Biological_process unknown	CC	No
61175265	NP_001013007.1	UBE2NL	389898			Putative ubiquitin-conjugating enzyme E2 N-like [Homo sapiens]	7.18954	1	1	1	1	153	17.366	5.92
297206791	NP_775922.2	FSIP2	401024			Fibrous sheath-interacting protein 2 [Homo sapiens]	0.428816	1	1	1	3	6996	789.391	6.68
26051250	NP_742086.1	TNFSF12-TNFSF13	407977			TNFSF12-TNFSF13 protein [Homo sapiens]	3.0303	1	1	1	1	330	36.566	9.86
238624110	NP_001154806.1	HIST2H2BF	440689			Histone H2B type 2-F isoform b [Homo sapiens]	17.9104	1	2	2	8	134	14.832	10.35
291291012	NP_001074007.2	AKR1B15	441282			Aldo-keto reductase family 1 member B15 [Homo sapiens]	2.32558	1	1	1	1	344	39.435	6.47
223468617	NP_001138596.1	SPATA31C1	441452			Spermatogenesis-associated protein 31C1 [Homo sapiens]	2.18855	1	1	1	3	1188	130.44	9.42
299829259	NP_001177739.1	AGAP9	642517			Arf-GAP with GTPase, ANK repeat and PH domain-containing protein 9 [Homo sapiens]	4.71125	1	1	1	1	658	72.704	6.99
695271700	NP_001289194.1	DEFA1B	728358			Neutrophil defensin 1 isoform 1 preproprotein [Homo sapiens]	8.91089	1	1	1	5	101	10.981	7.65
315075331	NP_001186673.1	SAA2-SAA4	100528017			SAA2-SAA2 protein precursor [Homo sapiens]	12.5	1	2	2	9	208	23.338	8.98
321117267	NP_001189414.1	HSPE1-MOB4	100529241			HSPE1-MOB4 protein [Homo sapiens]	5.36398	1	1	1	1	261	29.718	6.16
578839978	XP_006725247.1	GOLGA6L19	101927601			Putative golgin subfamily A member 6-like protein 19 [Homo sapiens]	2.72727	1	1	1	3	550	64.454	4.75
767878034	XP_011506920.1	LOC101929815	101929815			LOW QUALITY PROTEIN: histone-lysine N-methyltransferase 2C-like isoform X1 [Homo sapiens]	9.05172	1	1	1	1	232	25.897	6.6
578836290	XP_006723962.1	LOC102723996	102723996			ICOS ligand isoform X1 [Homo sapiens]	1.93798	1	1	1	1	516	56.276	8.29
